# Supplementary material for: Assessing the Use of Molecular Barcoding and qPCR for Investigating the Ecology of Prorocentrum minimum (Dinophyceae), a Harmful Algal Species
Source: Microorganisms. 2021 Feb 28;9(3):510. doi: 10.3390/microorganisms9030510 (PMC7997176; doi:10.3390/microorganisms9030510)
Supplement: Supplementary file 1 [file microorganisms-09-00510-s001.zip]

Archive with 3 entries (3 files):
- S1 (PHYSICOCHEMICAL DATA).xlsx
- S2 Towra Point ASVs.xlsx
- S3 Bare Island ASVs.xlsx
