# Supplementary material for: Assessing the Use of Molecular Barcoding and qPCR for Investigating the Ecology of Prorocentrum minimum (Dinophyceae), a Harmful Algal Species
Source: Microorganisms. 2021 Feb 28;9(3):510. doi: 10.3390/microorganisms9030510 (PMC7997176; doi:10.3390/microorganisms9030510)
Supplement: Supplementary file 1 [file microorganisms-09-00510-s001.zip › S1 (PHYSICOCHEMICAL DATA).xlsx]

## Sheet: Sheet1
Assessing the use of molecular barcoding and qPCR for investigating the ecology of Prorocentrum minimum (Dinophyceae), a harmful algal species
SUPPLEMENTARY FILE 1: PHYSICOCHEMICAL DATA
Site	Date	Total alkalinity (μmol/kg)	Total CO2 (μmol/kg)	Conductivity [S/m]	pH Level (H2O) (pH)	Nitrite(μg/L)	Nitrate(μg/L)	NOx (μg/L)	Phosphate (μg/L)	Ammonium (μg/L)	total carbon (mg/l)	Temperature (℃)	Salinity (μS/cm)	pH	DO (mg/L)	salinity (PSU)	Season
Towra Point	2016-04-01	2479.27	2008.98	35.776	8.27	5.749	42.185	47.515	8.29	20.645	53.1663	19.4	55.9	8.272	7.75	35.8333	Autumn
Towra Point	2016-05-01	N/A	N/A	N/A	N/A	5	9.779	11.0667	9.69	40.1667	1.19745	21.3	N/A	8.389	10.15	N/A	Autumn
Towra Point	2016-06-01	2378.14	2233.3	30.464	8.19333	9.57091	140.48	N/A	16.1727	63.2714	2.18215	14.8	47.5	8.129	9.78	30.4487	Winter
Towra Point	2016-07-01	2532.54	2512.99	N/A	8.22667	5	22.1867	26.81	30.9533	37.5167	3.3756	13.9	N/A	8.264	9.64	N/A	Winter
Towra Point	2016-08-01	2539.3	2195.15	33.984	8.19333	5	12.176	13.88	21.9333	73.7333	10.2603	18.3	53.1	8.291	10.3	34.0385	Winter
Towra Point	2016-09-01	2478.59	2144.42	34.304	8.19667	N/A	N/A	N/A	N/A	N/A	N/A	17.7	53.6	8.47	9.56	34.359	Spring
Towra Point	2016-10-01	2313.2	2057.77	33.536	8.1	N/A	N/A	N/A	N/A	N/A	N/A	16.8	52.4	8.38	9.05	33.5897	Spring
Towra Point	2016-11-01	2497	2145.25	34.496	8.17	5	5.905	9.5155	5	22.615	6.02113	20.1	53.9	8.35	8.71	34.5513	Spring
Towra Point	2016-12-01	2588.71	2210.94	34.368	8.14367	5.0345	16.1506	19.185	5.2665	5	0.695817	24	53.7	8.146	8.15	34.4231	Summer
Towra Point	2017-01-01	N/A	N/A	N/A	N/A	5	10.9965	14.48	5	39.98	1.73178	24.3	52.7	6.181	8.23	33.7821	Summer
Towra Point	2017-02-01	2521.98	2165.49	33.7664	8.11933	5.36	23.07	28.43	11.23	5.723	0.705553	24.5	52.76	8.108	8.11	33.8205	Summer
Towra Point	2017-03-01	2421.12	2146.12	32.576	8.051	5.09433	5.31267	9.59933	6.20733	21.44	0.21335	22.2	50.9	8.033	8.76	32.6282	Autumn
Towra Point	2017-04-01	2381.76	2099.94	33.088	8.09	5	10.55	15.0367	6.56567	17.1067	1.45343	20.8	51.7	8.165	9.2	33.141	Autumn
Towra Point	2017-05-01	2443.29	2443.29	33.92	8.07	5.92067	7.756	13.575	10.0737	28.3567	0.215846	19.4	53	8.237	9.48	33.9744	Autumn
Towra Point	2017-06-01	2337.38	2108.09	32.32	8.09333	17.4067	5	14.1467	7.516	20.4367	N/A	15.4	50.5	8.174	9.45	32.3718	Winter
Site	Date	Total alkalinity (μmol/kg)	Total CO2 (μmol/kg)	Conductivity [S/m]	pH Level (H2O) (pH)	Nitrite(μg/L)	Nitrate(μg/L)	NOx (μg/L)	Phosphate (μg/L)	Ammonium (μg/L)	total carbon (mg/l)	Temperature (℃)	Salinity (μS/cm)	pH	DO (mg/L)	salinity (PSU)	Season
Bare Island	2016-04-01	1964	2015.39	34.3	7.91	5	51.3293	53.52	6.18	33.8747	7.51413	N/A	N/A	N/A	N/A	N/A	Autumn
Bare Island	2016-05-01	2429.76	2401.34	N/A	8.27667	5.14967	39.6393	43.4833	5.44933	5.507	0.370017	N/A	N/A	N/A	N/A	N/A	Autumn
Bare Island	2016-06-01	2690.59	2342.82	32.064	8.19	6.01667	93.7333	99.75	12.378	117.027	14.2833	15.9	50.1	8.198	9.75	32.1154	Winter
Bare Island	2016-07-01	2291.35	2305.86	N/A	8.05333	5	38.9277	39.77	5.35033	6.21067	1.22257	16.8	52.6	8.231	9.5	33.7179	Winter
Bare Island	2016-08-01	2346.42	1967.24	33.792	8.29333	20.4653	53.2213	73.6867	5	43.35	0.911583	17.5	52.8	8.312	9.98	33.8462	Winter
Bare Island	2016-09-01	2444.18	2062.92	34.176	8.28333	37.86	17.8167	49.5333	5	142.783	0.517967	17.1	53.4	8.364	9.36	34.2308	Spring
Bare Island	2016-10-01	2482.62	2103.48	34.24	8.26333	6.85133	33.4993	39.7967	5	14.291	0.361083	17.7	53.5	8.376	9.55	34.2949	Spring
Bare Island	2016-11-01	2499.29	2017.45	34.432	8.36667	5	25.4846	25.1567	5	5	0.314467	21.2	53.8	8.409	9.33	34.4872	Spring
Bare Island	2016-12-01	2107.8	1775.48	34.432	8.19033	5.42	32.6513	37.02	7.11633	25.9733	0.271383	21.6	53.8	8.186	8.93	34.4872	Summer
Bare Island	2017-01-01	2557.24	1870.49	33.792	8.56333	5	49.6283	51.5	5.112	24.598	0.237	22.4	52.8	8.63	8.977	33.8462	Summer
Bare Island	2017-02-01	2514.97	2071.18	33.792	8.24333	6.532	26.388	32.86	8.201	17.503	0.572506	24.6	52.8	8.22	8.977	33.8462	Summer
Bare Island	2017-03-01	2322.41	2130.77	33.152	7.87333	5	27.6967	29.7667	7.79333	23.0667	1.45151	22.3	51.8	8.08	8.73	33.2051	Autumn
Bare Island	2017-04-01	2303.69	2001.89	32.064	8.13333	9.20461	15.5687	24.7733	10.343	33.0767	0.830483	21.9	50.1	8.304	9.32	32.1154	Autumn
Bare Island	2017-05-01	2369.22	2369.22	34.048	8.13333	7.812	5	10.5667	7.427	22.286	1.20406	19.6	53.2	8.26	9.68	34.1026	Autumn
Bare Island	2017-06-01	2396.14	2076	34.048	8.15667	9.22244	12.4609	21.6833	9.32567	31.7933	0.846633	19.6	53.2	8.26	9.68	34.1026	Winter
