# Supplementary material for: Assessing the Use of Molecular Barcoding and qPCR for Investigating the Ecology of Prorocentrum minimum (Dinophyceae), a Harmful Algal Species
Source: Microorganisms. 2021 Feb 28;9(3):510. doi: 10.3390/microorganisms9030510 (PMC7997176; doi:10.3390/microorganisms9030510)
Supplement: Supplementary file 1 [file microorganisms-09-00510-s001.zip › S2 Towra Point ASVs.xlsx]

## Sheet: Sheet1
Column1	8/04/2016	3/05/2016	18/05/2016	3/06/2016	7/06/2016	10/06/2016	14/06/2016	7/07/2016	16/08/2016	6/09/2016	15/09/2016	6/10/2016	19/10/2016	3/11/2016	18/11/2016	14/12/2016	22/12/2016	10/01/2017	25/01/2017	9/02/2017	22/02/2017	9/03/2017	23/03/2017	4/04/2017	27/04/2017	4/05/2017	15/06/2017
Achnanthes_bongranii	0	0	0	0	0	0	0	0	0	0	0	0	0	0	3	0	0	0	0	0	5	0	0	0	0	0	0
Achnanthes_sp.	0	0	0	0	0	0	0	0	0	0	0	0	0	0	9	0	5	0	0	4	0	0	0	0	0	0	0
Acrochaete_endozoica	0	0	0	0	0	0	0	0	0	0	0	0	0	0	5	0	13	0	0	0	13	0	0	0	0	0	0
Acrochaete_leptochaete	21	1459	0	131	5	0	39	37	125	20	23	20	65	73	67	18	201	20	0	291	637	378	33	87	44	93	47
Acrochaete_ramosa	0	4	0	0	3	0	0	0	0	0	0	0	0	0	0	0	11	0	0	0	0	0	0	0	0	0	0
Acrochaete_repens	26	204	0	21	0	0	18	0	0	0	0	0	0	0	7	6	302	6	0	37	186	52	406	33	0	120	0
Actinocyclus_curvatulus	95	3	0	7	38	22	98	53	0	11	0	63	34	4	26	0	0	75	0	22	5	177	289	103	37	30	40
Akashiwo_sanguinea	24	12	8	0	19	43	3	3	5427	147	2205	59684	38054	2036	261	0	0	0	0	0	38	28	13	186	3765	4219	0
Alexandrium_fraterculus	0	0	0	7	0	12	0	0	0	8	10	0	0	0	0	0	0	0	0	0	0	0	0	0	29	0	0
Alexandrium_hiranoi	0	0	0	8	3	38	0	0	0	3	9	12	9	115	0	18	69	37	0	5	0	0	0	0	0	0	0
Alexandrium_minutum	0	0	0	0	0	50	3	0	0	0	0	0	0	0	0	0	0	0	0	0	0	0	0	0	0	0	0
Alexandrium_ostenfeldii	0	0	0	0	12	0	0	0	0	0	0	0	0	0	0	0	0	0	0	0	0	0	0	0	0	0	0
Alexandrium_pacificum	0	0	0	3	12	83	0	31	0	118	3	15	259	531	513	0	7	20	0	93	0	0	0	0	77	119	0
Algirosphaera_robusta	13	0	0	0	0	0	0	0	0	0	0	0	0	3	0	0	0	0	0	0	0	0	0	0	0	0	0
Allantion_sp.	0	0	0	0	0	0	0	0	0	0	0	0	0	4	4	0	0	0	0	0	0	0	0	0	0	0	0
Allapsidae_X_sp.	0	0	0	0	4	0	0	0	0	0	0	0	0	7	5	0	0	0	0	0	0	0	0	0	0	0	0
Amorphochlora_sp.	0	0	0	0	0	0	0	0	0	0	0	0	3	4	5	0	0	0	0	0	0	0	0	0	0	0	0
Amphidinium_carterae	0	8	0	3	0	0	0	0	0	0	0	0	0	0	6	3	0	0	0	24	0	0	0	0	0	3	0
Amphidinium_klebsii	19	11	0	6	0	3	0	0	0	0	0	0	0	0	11	0	0	0	0	6	4	5	0	0	0	13	0
Amphidinium_massartii	31	73	0	14	3	3	0	0	0	0	0	0	0	0	17	0	0	17	0	302	6	67	5	11	0	7	10
Amphidinium_sp.	101	62	0	165	23	24	6	3	4	0	8	7	6	0	168	50	30	31	0	341	77	103	14	81	42	190	71
Amphidinium_steinii	0	0	0	0	0	0	0	0	6	0	0	0	0	8	30	0	0	0	0	13	3	10	0	0	0	13	0
Amphisoleniaceae_X_sp.	0	0	0	30	0	0	0	0	0	0	0	0	0	0	0	0	0	0	0	0	0	11	0	0	0	0	0
Amphora_coffeaeformis	0	3	0	0	0	0	0	0	4	5	14	0	0	0	8	0	0	3	0	6	0	3	0	6	0	3	0
Amphora_montana	3	10	0	5	3	5	0	0	3	3	3	0	0	0	0	0	0	13	0	44	9	0	0	0	0	3	0
Amphora_sp.	0	0	0	0	0	0	0	3	0	3	7	0	0	0	0	0	0	4	0	8	0	0	7	0	0	0	0
Amylax_buxus	0	0	0	0	0	0	4	0	0	0	4	0	0	0	0	0	0	0	0	0	0	0	0	0	0	0	0
Ankistrodinium_semilunatum	0	0	0	0	3	0	0	0	0	0	0	0	0	0	3	0	0	0	0	0	0	0	0	0	0	0	0
Ankylochrysis_sp.	0	0	0	0	0	0	0	0	20	0	0	0	0	0	0	0	0	4	0	0	0	0	3	0	0	0	0
Ansanella_granifera	36	0	0	0	14	0	0	0	0	0	4	0	0	0	0	0	0	0	0	0	3	109	91	3	3	0	0
Apatococcus_lobatus	0	0	0	0	0	0	0	9	0	0	5	0	0	0	0	0	0	0	0	0	0	0	0	0	0	4	0
Apedinella_radians	16	3	0	3	188	44	410	398	44	15	335	33	24	13	14	0	3	41	0	37	0	12	12	0	0	20	0
Apocalathium_aciculiferum	0	0	0	0	0	0	0	0	0	23	0	0	0	0	0	0	0	0	0	0	0	0	0	0	0	0	0
Archaeperidinium_minutum	5	0	0	0	0	0	0	0	0	0	3	0	0	0	0	0	3	0	0	0	0	0	0	16	0	0	0
Arcocellulus_cornucervis	0	0	0	0	0	0	0	0	0	0	0	0	0	0	0	0	0	0	0	0	5	0	0	0	0	0	0
Asterionella_glacialis	0	0	0	0	0	0	0	0	0	0	0	0	0	0	0	0	0	4	0	13	0	0	0	0	0	0	0
Asterionellopsis_glacialis	0	0	0	0	0	0	3	43	0	3	0	0	0	0	0	0	0	0	0	0	0	0	0	0	0	0	0
Asulcocephalium_miricentonis	0	0	0	0	0	0	0	3	3	0	0	0	0	0	0	0	0	0	0	0	9	0	0	0	0	0	0
Aureococcus_anophagefferens	16200	197	0	42	4	3	59	232	650	485	1128	201	18	3	0	8	23	1605	0	5128	218	573	474	24	0	0	0
Azadinium_poporum	0	0	0	0	0	0	0	0	0	0	0	0	0	0	0	0	0	0	0	0	0	6	0	0	0	0	0
Azadinium_trinitatum	0	0	0	0	0	0	0	0	0	0	0	0	0	3	10	0	0	0	0	0	0	0	0	0	0	0	0
Bacillaria_paxillifer	0	8	0	0	3	0	0	0	0	0	0	0	0	0	0	0	0	0	0	56	0	0	6	3	0	0	0
Bacillariophyta_XXX_sp.	0	0	0	0	4	0	0	8	5	0	0	0	3	0	7	0	0	0	0	0	8	0	0	0	0	3	0
Balechina_pachydermata	0	0	0	0	0	0	0	0	0	0	0	0	0	0	0	0	0	0	0	3	0	0	0	0	0	0	0
Basal_Cryptophyceae-2_X_sp.	0	0	0	0	0	0	0	0	0	0	0	0	0	0	0	0	0	6	0	0	0	0	0	0	0	0	0
Bathycoccus_prasinos	6898	1669	3	898	1474	150	1600	7006	3085	2486	3552	6130	13640	3510	1190	60	458	3694	0	1285	109	488	257	203	188	892	353
Bellerochea_malleus	0	6	0	0	0	0	5	0	0	0	0	0	15	0	0	0	16	0	0	13	8	18	9	0	0	0	0
Berkeleya_rutilans	0	0	0	0	0	0	0	0	0	0	0	0	0	0	0	0	0	0	0	0	0	0	0	3	0	0	0
Biddulphia_alternans	0	0	0	0	3	0	3	0	0	0	0	0	0	3	3	0	0	0	0	0	0	0	0	0	0	0	0
Biecheleria_cincta	111	11	0	0	7	36	0	0	0	0	0	339	59	230	323	0	6	12	0	0	0	0	3	0	29	0	0
Blastodinium_contortum	0	0	0	0	0	0	0	0	0	0	0	0	0	0	0	0	0	0	0	0	0	12	0	4	0	8	0
Blastodinium_crassum	0	0	0	0	0	0	0	0	0	0	0	0	0	0	0	0	0	0	0	47	0	0	0	0	0	0	0
Blastodinium_mangini	0	0	0	0	0	5	0	8	0	0	0	0	0	0	0	0	0	0	0	0	0	0	0	12	11	0	0
Blastodinium_pruvoti	0	0	0	0	0	0	0	0	0	0	0	0	0	0	0	0	0	0	0	0	0	0	0	0	5	0	0
Blastodinium_sp.	3	0	0	20	3	0	0	0	0	0	0	0	0	0	0	0	0	0	0	0	0	0	0	0	0	0	0
Blepharocysta_sp.	0	0	0	0	0	0	0	0	0	0	0	0	0	0	0	0	0	0	0	27	0	0	0	0	0	0	0
Blidingia_dawsonii	0	4	0	7	3	0	0	15	0	7	0	0	27	3	20	0	0	0	0	0	70	0	0	0	3	0	0
Blixaea_quinquecornis	10	8	0	0	0	0	7	0	0	5	0	0	0	0	35	0	0	0	0	0	0	60	34	144	0	10	0
Botuliformidae_X_sp.	3	10	0	28	28	23	5	33	7	0	6	0	0	13	7	0	3	5	0	17	14	5	40	3	0	0	22
Braarudosphaera_bigelowii	0	0	0	0	0	0	0	0	0	0	0	0	0	3	0	0	0	18	0	0	0	0	0	0	0	0	0
Bysmatrum_gregarium	0	0	0	0	0	0	0	0	0	0	0	0	0	0	0	10	0	0	0	0	0	0	3	0	5	0	0
Calyptrosphaera_sp.	0	0	0	4	3	0	0	0	0	0	4	0	0	29	17	0	0	0	0	0	0	5	0	5	0	17	0
Capsellina_sp.	0	0	0	0	0	0	0	0	0	0	0	0	0	0	0	3	0	0	0	0	0	0	0	0	0	0	0
CCW10-lineage_X_sp.	34	4	0	101	231	219	346	845	44	18	19	22	29	16	27	4	10	0	58	3	4	161	75	201	4	57	29
Cerataulina_pelagica	83	0	0	0	12	0	0	8	143	1294	849	88	584	3	57	0	3	13	0	34	144	436	2408	85	7	0	26
Ceratoperidinium_falcatum	31	0	0	26	0	0	0	0	12	0	50	0	0	0	0	13	4	34	0	51	0	4	0	0	90	4	0
Cercozoa_XXXX_sp.	12	29	0	33	881	485	130	60	40	368	158	65	27	37	4	4	3	8	208	35	11	343	20	147	63	18	38
Chaetoceros_brevis	0	0	0	0	0	0	0	28	0	41	0	0	0	0	0	0	0	0	5	0	0	4	6	0	0	0	0
Chaetoceros_debilis	8	0	0	0	19	10	46	3123	517	3979	1297	33	24	26	6	0	45	10	112	0	0	378	1331	0	154	41	16
Chaetoceros_decipiens	229	13	0	0	0	0	0	107	143	1984	12036	219	39	11	4	19	0	81	0	176	8	483	405	10	3	3	3
Chaetoceros_didymus	0	0	0	0	0	3	0	26	0	8	15	0	0	19	12	0	0	0	0	0	0	0	0	0	0	0	0
Chaetoceros_jonquieri	17	0	0	0	0	0	0	0	0	0	0	0	0	0	0	0	0	0	0	0	0	0	0	0	0	0	0
Chaetoceros_lorenzianus	36	3	0	0	3	0	7	220	0	19	87	0	0	0	0	0	0	0	0	8	4	272	254	0	14	0	0
Chaetoceros_muellerii	399	5	0	0	27	21	69	331	0	267	244	30	109	150	135	26	3	1165	0	197	0	532	123	19	3	4	0
Chaetoceros_peruvianus	33	0	0	0	0	0	8	6	192	449	94	16	61	5	0	0	0	0	9	16	0	259	141	0	19	0	0
Chaetoceros_pumilum	552	0	0	0	18	3	17	0	0	0	0	0	0	0	0	0	0	0	0	0	0	10	0	0	0	0	0
Chaetoceros_setoense	0	0	0	0	0	0	0	0	0	5	0	0	0	0	0	0	0	0	0	0	0	0	0	0	0	0	0
Chaetoceros_socialis_debilis	0	4	0	0	85	25	4	305	110	275	110	0	10	0	0	0	0	0	0	0	0	58	51	4	61	52	0
Chaetoceros_sp.	4	0	0	0	0	3	4	145	185	8192	2617	23	34	0	0	0	0	0	0	0	0	138	11	3	0	8	6
Chaetoceros_sp_P._quinquecorne_endosymbiont	1266	23	0	4	16	7	20	36	0	28	141	1092	2294	613	387	95	225	12356	398	2048	146	4800	2148	661	1147	1297	0
Chaetoceros_tenuissimus	0	0	0	0	0	0	0	0	0	0	0	3	0	0	0	0	0	3	0	0	0	0	11	0	0	0	0
Chaetomorpha_crassa	0	15	0	0	0	0	0	0	0	0	0	0	0	0	0	0	0	0	0	0	0	0	0	0	0	0	0
Chattonella_marina	0	0	0	0	0	0	0	0	0	0	0	0	0	0	0	3	0	3	0	0	0	0	10	0	71	9	0
Chlamydomonas_kuwadae	0	0	0	0	0	0	0	0	0	0	0	0	0	0	0	0	0	0	0	0	0	0	17	0	0	0	0
Chlamydomonas_parkeae	0	0	0	0	5	0	0	3	0	3	9	21	0	11	22	0	0	0	0	0	0	0	0	0	3	16	7
Chlamydomonas_raudensis	0	0	0	3	0	0	0	0	0	5	4	0	0	0	27	5	0	4	0	31	35	3	0	0	0	7	6
Chlamydomonas_sp.	20	26	0	42	0	0	3	7	6	3	3	0	0	10	23	0	3	0	6	145	0	0	7	142	8	116	6
Chlamydomonas_uva-maris	0	0	0	0	0	0	0	0	0	0	0	0	0	0	0	0	4	0	0	0	0	0	0	0	0	0	0
Chlorarachnida_XX_sp.	0	0	0	0	0	0	0	0	0	0	3	0	0	0	0	0	0	0	0	0	0	0	0	0	0	0	0
Chlorellidium_tetrabotrys	0	0	0	0	0	0	0	0	0	0	0	0	0	0	0	0	4	0	0	199	17	17	34	0	12	14	8
Chlorodendrales_XX_sp.	119	68	0	75	9	109	10	943	330	89	641	14	34	398	480	59	59	13	307	110	203	277	368	413	136	1340	72
Chloroidium_ellipsoideum	0	0	0	0	3	0	0	0	0	0	0	0	0	0	0	0	0	0	0	0	0	0	0	0	0	0	0
Chloroparvula_B2_sp.	0	0	0	0	0	0	0	5	0	0	0	0	0	0	0	0	0	0	0	0	6	0	0	0	0	6	0
Chloroparvula_japonica	0	0	0	0	0	0	0	0	0	0	0	0	0	0	0	0	0	0	0	0	0	0	0	0	0	5	0
Chloroparvula_pacifica	176	55	0	143	0	7	20	22	0	0	0	0	0	8	10	8	0	0	0	14	27	0	13	39	164	132	5
Chloropicon_laureae	0	0	0	28	0	0	0	0	0	0	0	0	3	0	0	0	0	0	0	4	0	0	0	0	7	0	0
Chloropicon_roscoffensis	209	280	0	806	12	42	40	49	9	0	0	0	3	12	25	0	0	0	189	202	75	101	104	256	251	928	16
Chloropicon_sieburthii	0	0	0	0	0	0	0	0	0	0	0	0	0	0	0	0	0	0	0	0	0	0	0	17	15	23	0
Chloropicon_sp.	4	0	0	0	0	3	0	0	0	0	0	0	0	0	0	0	0	0	0	0	0	0	0	0	12	3	0
Chlorothrix_sp.	0	0	0	0	0	0	0	0	0	0	0	0	0	0	0	0	0	0	0	0	11	0	0	0	0	0	0
Chlroropicon_A6_sp.	0	0	0	0	0	0	0	0	0	0	0	0	0	0	0	0	0	0	0	0	0	0	0	0	0	13	0
Choricystis_minor	0	0	0	0	11	5	0	0	0	0	0	0	0	0	0	0	0	0	0	0	0	0	0	0	0	0	0
Choricystis_sp.	0	0	0	0	0	10	0	0	0	0	0	0	0	0	0	0	0	0	0	0	0	0	84	42	0	0	0
Chroomonas_coerulea	0	0	0	0	0	0	0	0	0	0	0	0	0	0	0	0	0	0	0	0	0	10	28	0	0	0	0
Chroomonas_sp.	0	0	0	0	0	0	0	0	0	0	0	0	0	0	0	0	0	0	0	0	0	0	13	0	0	0	0
Chrysocampanula_spinifera	5	0	0	0	0	0	0	0	0	31	189	0	11	7	0	0	3	5	0	0	0	0	13	0	17	9	0
Chrysochromulina_leadbeateri	6	0	0	0	0	0	0	0	0	0	0	0	0	0	0	0	0	0	0	0	0	0	0	0	0	0	0
Chrysochromulina_rotalis	20	15	0	0	0	0	10	24	31	0	26	0	0	0	0	0	0	0	0	0	0	3	4	13	0	0	0
Chrysochromulina_scutellum	0	0	0	0	0	0	18	0	0	0	0	0	0	0	0	0	0	0	0	0	0	0	0	0	0	0	0
Chrysochromulina_sp.	2807	915	0	186	562	262	2412	674	797	567	1072	80	599	163	102	0	14	145	36	486	92	276	390	536	73	369	6
Chrysophyceae_Clade-C_X_sp.	30	4	0	9	20714	467	795	33	139	376	262	65	23	38	59	0	0	143	0	91	23	15	42	81	28	72	9
Chrysophyceae_Clade-F_X_sp.	0	4	0	6	177	44	58	7	0	33	16	18	0	0	0	0	0	8	1140	7	5	7	12	0	0	22	0
Chrysophyceae_Clade-G_X_sp.	4	12	0	13	510	222	266	25	6	78	26	47	156	0	17	5	4	4	0	4	12	4	0	35	23	61	14
Chrysophyceae_Clade-H_X_sp.	163	36	3	63	6497	301	2132	564	2989	175	151	750	595	8	105	0	6	51	0	8	18	93	57	113	128	95	106
Chrysophyceae_Clade-I_X_sp.	51	29	0	32	998	238	429	1106	2297	104	57	382	389	0	40	0	9	0	0	0	6	119	12	145	45	68	43
Chrysophyceae_XXX_sp.	0	4	0	12	585	150	177	84	8	53	22	13	11	0	8	0	0	0	81	0	0	0	0	0	0	0	0
Chrysowaernella_hieroglyphica	32	44	0	0	0	0	5	0	0	0	0	9	0	35	54	118	0	13	0	11	0	29	57	56	92	34	48
Chytriodinium_sp.	11	20	0	3	0	0	4	0	672	3	8	15	17	0	0	16	0	0	0	0	0	0	56	0	27	0	0
Ciliophrys_infusionum	0	0	0	0	0	0	0	0	0	0	0	0	0	0	0	0	0	0	0	0	10	0	0	0	0	0	0
Cladophora_glomerata	3	37	0	4	0	0	0	24	0	0	8	0	7	0	3	36	0	0	0	41	139	43	25	33	32	26	4
Cladophora_gracilis	0	0	0	0	0	0	0	0	29	4	0	0	0	0	0	0	0	0	0	0	0	0	0	0	0	0	0
Climacosphenia_moniligera	0	23	0	0	0	0	0	0	0	0	0	0	0	0	0	0	0	0	0	0	0	0	0	0	0	0	0
Cocconeis_placentula	0	7	0	3	0	0	0	0	0	5	0	0	0	0	3	0	108	0	0	0	8	4	7	0	0	0	0
Cocconeis_sp.	0	0	0	8	0	0	0	0	0	0	0	0	0	0	0	0	16	17	0	85	27	6	11	49	0	10	0
Coelastrum_microporum	0	0	0	0	4	0	0	0	0	0	0	0	0	0	0	0	0	0	0	0	0	0	0	0	0	0	0
Coolia_monotis	0	26	0	0	0	0	0	0	0	0	0	0	7	0	0	0	0	0	0	7	0	0	0	0	0	0	0
Corethron_hystrix	0	0	0	0	0	0	0	0	0	0	0	5	0	0	0	0	0	0	0	0	0	0	0	0	0	0	0
Coscinodiscus_radiatus	0	0	0	0	0	3	0	0	0	0	0	0	0	0	0	0	0	0	0	0	0	0	4	0	0	0	0
Coscinodiscus_sp.	0	0	0	0	0	0	0	0	23	18	0	6	0	96	4	0	0	0	0	0	0	0	14	0	12	0	0
Coscinodiscus_wailesii	0	0	0	0	0	0	0	0	30	4	0	0	38	62	6	0	0	0	0	0	0	0	0	0	0	0	0
Craticula_cuspidata	0	0	0	0	0	0	0	0	0	0	0	0	0	0	9	0	0	0	0	51	13	0	0	0	0	10	0
Crustomastigaceae_X_sp.	0	0	0	0	0	0	0	0	18	30	0	0	3	3	0	0	0	0	0	0	0	0	0	0	0	0	0
Crustomastigaceae-AB_sp.	0	0	0	0	9	0	35	39	481	157	35	7	38	8	4	0	3	0	0	38	0	3	7	0	0	6	6
Crustomastix_didyma	0	0	0	0	0	4	0	0	0	0	14	0	23	0	5	0	0	0	0	0	0	0	0	0	0	0	0
Cryomonadida_XX_sp.	0	0	0	0	0	0	0	0	0	0	0	0	0	0	0	28	0	3	0	0	0	74	117	12	9	3	0
Cryothecomonas_aestivalis	58	389	0	163	2110	217	200	106	808	532	336	248	295	178	78	70	15	9	0	224	272	98	325	422	150	262	11
Cryothecomonas_sp.	174	10	0	14	0	0	0	1149	128	21	48	3	4	24	9	19	5	12	0	24	8	152	25	8	7	5	0
Cryothecomonas-lineage_X_sp.	18	0	0	0	0	0	0	0	11	0	98	0	0	6	0	0	0	0	0	0	0	0	0	0	0	0	0
Crypthecodinium_sp.	0	0	0	0	0	0	0	116	0	0	5	0	0	0	0	107	0	0	0	0	0	0	0	0	3	8	0
Cryptomonadales_X_sp.	47	71	0	222	52	5	40	3	5	6	111	10	171	106	75	0	7	70	0	10	0	21	269	54	12	156	0
Cyclotella_atomus	1101	44	0	0	7	15	6	8	10	6	0	3	0	0	0	0	0	0	0	68	0	95	102	24	3	24	5
Cyclotella_choctawhatcheeana	0	0	0	0	0	0	0	0	0	0	0	0	0	0	0	0	0	0	0	0	0	0	23	3	0	0	0
Cyclotella_litoralis	0	0	0	0	0	0	0	0	0	0	0	0	0	0	0	0	0	0	0	0	0	0	11	0	0	0	0
Cyclotella_meneghiniana	0	0	0	0	11	0	0	0	0	0	0	0	0	0	0	0	0	0	0	0	0	0	0	0	0	0	0
Cyclotella_sp.	446	3	0	0	37	7	20	93	27	1184	102	19	0	0	5	0	0	0	0	0	0	45	1086	264	3	3	10
Cyclotella_striata	0	0	0	0	0	0	0	0	0	0	0	0	0	0	0	0	0	0	0	0	0	34	1974	163	5	0	3
Cylindrotheca_closterium	83	27	0	39	18	31	52	334	30	63	44	25	55	149	333	18	142	296	0	1045	244	56	55	206	3	47	7
Cymbella_capitata	10	0	0	8	0	0	5	22	0	0	0	0	0	16	26	0	14	8	0	22	8	0	3	158	3	3	0
Cymbella_cistuliformis	0	0	0	0	0	0	0	0	0	0	0	0	0	0	0	0	0	3	0	49	14	16	0	0	0	0	0
Cymbella_similis	0	0	0	0	0	0	4	0	0	0	0	0	0	0	0	4	8	0	0	0	0	19	0	0	0	0	0
Dactyliosolen_blavyanus	45	0	0	0	0	0	0	0	0	0	3	0	3	0	0	0	0	0	0	3	0	43	27	0	20	0	0
Delphineis_sp.	0	0	0	0	0	0	0	0	4	0	0	0	0	3	0	0	0	0	0	0	0	0	0	0	0	0	0
Desmochloris_sp.	0	0	0	10	0	0	0	0	0	0	3	0	0	0	0	0	0	0	0	0	0	3	0	0	4	0	0
Desmodesmus_communis	0	0	0	0	33	19	0	0	0	0	0	0	0	0	0	0	0	0	0	0	0	0	179	29	7	0	0
Desmodesmus_sp.	0	0	0	0	17	0	0	0	0	0	0	0	0	0	0	0	0	0	0	0	0	0	0	0	0	0	0
Detonula_pumila	0	0	0	0	0	0	6	41	4	0	0	0	3	0	0	0	0	0	49	0	5	42	303	0	10	0	0
Dickieia_ulvacea	0	0	0	0	7	0	0	0	0	3	13	9	49	40	49	0	3	0	0	0	0	0	0	0	0	0	0
Dicrateria_rotunda	15	0	0	0	0	0	0	3	0	0	0	0	0	0	0	0	0	5	0	0	0	0	0	0	0	0	0
Dictyocha_globosa	0	0	0	0	0	0	0	0	0	0	0	0	73	0	4	23	0	0	0	0	0	0	0	0	9	33	0
Dictyocha_speculum	0	0	0	0	0	0	6	0	0	6	305	199	99	42	93	0	0	14	0	0	0	43	0	0	0	0	0
Dictyopteris_polypodioides	7	0	0	15	0	0	0	0	0	0	0	0	0	0	0	0	0	7	0	0	0	0	15	0	0	0	0
Dictyopteris_prolifera	0	0	0	0	0	0	0	0	0	0	0	0	0	0	0	0	0	0	0	0	0	0	4	0	0	0	0
Dictyota_dichotoma	74	27	0	19	3	136	0	0	0	0	0	0	17	0	7	20	60	10	0	316	7	7	0	0	7	13	0
Dilabifilum_arthropyreniae	0	0	0	12	0	0	0	7	0	4	0	0	0	0	0	0	0	3	0	0	0	0	4	0	3	4	4
Dino-Group-I_XX_sp.	0	0	0	0	0	0	0	0	0	0	5	0	0	0	0	0	0	0	0	0	0	0	0	0	0	0	0
Dino-Group-I-Clade-1_X_sp.	2955	170	0	282	360	826	1070	538	53	500	2447	72	303	1481	2991	1612	2508	1497	3963	732	177	1124	1549	1702	249	568	125
Dino-Group-I-Clade-2_X_sp.	0	12	0	0	0	5	0	0	0	0	0	0	0	0	0	0	0	0	0	0	0	0	0	0	12	0	0
Dino-Group-I-Clade-3_X_sp.	72	0	0	18	0	0	0	0	0	0	9	0	3	0	4	0	0	5	0	744	13	111	27	4	11	9	0
Dino-Group-I-Clade-4_X_sp.	185	153	0	123	143	319	425	3504	80	78	390	289	493	7183	7245	117	236	141	448	341	117	202	168	147	439	530	3293
Dino-Group-I-Clade-5_X_sp.	411	316	0	94	0	19	39	0	38	538	519	28	600	108	106	6	107	214	0	61	15	15	340	98	60	158	1429
Dino-Group-I-Clade-7_X_sp.	0	0	0	0	0	0	5	0	0	0	0	0	0	0	0	0	0	0	0	0	0	0	0	0	0	0	0
Dino-Group-II_XX_sp.	145	224	0	19	0	3	7	0	98	16	99	3	18	258	324	48	16	8	0	3	0	0	0	16	3	3	0
Dino-Group-II-Clade-1_X_sp.	470	516	0	142	128	181	1120	254	91	78	1156	0	170	83	101	0	309	124	0	72	15	13	512	18	37	659	0
Dino-Group-II-Clade-10-and-11_X_sp.	2321	299	0	63	17	51	232	204	41	76	1262	27	115	48	57	8	440	107	37	62	29	152	1426	75	64	63	12
Dino-Group-II-Clade-12_X_sp.	65	398	0	13	35	93	109	0	231	6	46	17	99	18	7	0	41	45	0	24	4	8	49	0	0	0	0
Dino-Group-II-Clade-13_X_sp.	33	33	0	4	0	0	6	0	4	0	0	0	45	75	28	7	0	0	0	5	0	0	0	0	0	3	0
Dino-Group-II-Clade-14_X_sp.	439	82	0	108	167	118	406	311	14	71	426	14	96	62	30	0	69	39	0	56	13	50	115	12	75	38	55
Dino-Group-II-Clade-16_X_sp.	21	0	0	8	0	10	9	0	0	3	88	5	20	42	65	3	0	0	0	0	0	0	6	0	0	0	0
Dino-Group-II-Clade-17_X_sp.	56	306	0	12	7	0	0	0	0	0	11	26	235	62	20	6	3	13	0	21	3	0	32	3	4	0	0
Dino-Group-II-Clade-18_X_sp.	0	0	0	0	0	0	0	0	7	0	39	0	0	0	0	0	0	0	0	3	0	0	0	0	0	0	0
Dino-Group-II-Clade-19_X_sp.	38	25	0	8	0	5	0	0	0	0	0	0	0	0	0	0	0	0	0	0	0	0	10	0	0	0	0
Dino-Group-II-Clade-2_X_sp.	3505	1374	0	49	12	36	47	17	23	30	66	77	334	588	334	0	272	36	49	0	9	213	65	50	29	962	0
Dino-Group-II-Clade-20_X_sp.	10	0	0	0	0	0	0	3	0	0	0	0	0	0	0	0	0	0	0	21	0	0	4	0	0	0	0
Dino-Group-II-Clade-22_X_sp.	30	4	0	22	0	4	6	0	6	0	0	0	4	13	0	0	3	4	0	31	0	15	58	7	8	39	0
Dino-Group-II-Clade-23_X_sp.	4	0	0	30	4	4	0	0	0	6	0	0	6	3	9	0	0	7	0	9	3	0	0	0	0	4	0
Dino-Group-II-Clade-24_X_sp.	9	0	0	0	0	0	0	0	0	0	0	0	0	0	0	0	0	0	0	0	0	0	0	0	0	0	0
Dino-Group-II-Clade-25_X_sp.	13	0	0	0	0	0	0	0	0	7	10	0	12	0	0	0	3	0	0	0	0	0	0	0	0	0	0
Dino-Group-II-Clade-26_X_sp.	0	15	0	11	0	4	4	0	0	3	0	0	3	0	0	0	4	4	0	0	0	0	0	0	3	3	0
Dino-Group-II-Clade-3_X_sp.	225	58	0	40	9	21	14	0	213	89	34	68	19	19	74	3	16	30	0	64	26	11	66	19	51	51	0
Dino-Group-II-Clade-30_X_sp.	127	23	0	0	7	149	494	0	64	21	17	0	166	103	80	4	30	39	0	14	0	6	118	13	4	3	16
Dino-Group-II-Clade-32_X_sp.	25	0	0	0	4	7	0	0	0	0	0	37	0	10	8	0	0	0	0	0	0	0	0	0	12	0	0
Dino-Group-II-Clade-33_X_sp.	0	0	0	0	0	0	0	0	0	0	0	0	0	0	24	0	0	0	0	0	0	0	0	0	0	15	0
Dino-Group-II-Clade-38_X_sp.	0	0	0	0	0	0	0	0	0	0	5	0	3	5	0	0	3	0	0	0	0	0	0	0	0	0	0
Dino-Group-II-Clade-39_X_sp.	51	176	0	37	152	8	444	0	512	21	3	0	412	125	127	0	112	16	0	4	0	4	8	8	10	9	0
Dino-Group-II-Clade-4_X_sp.	193	197	0	5	4	0	0	19	29	34	32	22	17	17	36	0	38	13	0	81	123	96	67	74	61	3096	0
Dino-Group-II-Clade-42_X_sp.	54	3	0	0	0	0	0	0	0	0	0	0	0	0	0	0	0	0	0	0	0	0	4	0	0	0	0
Dino-Group-II-Clade-44_X_sp.	179	81	0	73	116	137	162	5	46	0	0	0	86	10	7	0	22	3	0	39	0	16	19	15	6	11	0
Dino-Group-II-Clade-46_X_sp.	11	6	0	4	0	3	0	0	36	3	32	0	46	4	0	0	7	0	0	0	0	0	0	0	0	3	12
Dino-Group-II-Clade-47_X_sp.	54	13	0	0	0	0	0	0	0	0	8	0	13	12	17	0	7	0	0	0	0	68	74	12	0	0	3
Dino-Group-II-Clade-5_X_sp.	42	7	0	7	6	0	7	0	5	13	66	7	88	74	17	0	4	0	0	22	7	104	129	13	34	21	0
Dino-Group-II-Clade-50_X_sp.	67	33	0	0	0	0	0	0	0	0	0	0	23	124	5	0	0	0	0	0	0	6	7	4	3	0	0
Dino-Group-II-Clade-52_X_sp.	0	0	0	3	0	3	0	0	0	0	0	0	0	0	0	0	5	0	0	0	0	14	18	0	3	0	14
Dino-Group-II-Clade-6_X_sp.	317	97	0	345	51	43	14	4	6	100	483	0	76	45	64	0	10	4	0	0	0	0	42	4	0	0	0
Dino-Group-II-Clade-7_X_sp.	267	15	0	83	25	79	47	0	36	13	39	0	9	28	18	0	3	25	0	0	0	0	13	7	0	5	0
Dino-Group-II-Clade-8_X_sp.	9	0	0	0	0	3	7	76	19	67	317	6	80	9	0	0	0	0	0	0	0	0	0	0	0	200	0
Dino-Group-II-Clade-9_X_sp.	15	0	0	0	0	0	0	0	3	0	0	0	0	0	0	0	0	0	0	0	0	0	6	0	0	0	0
Dino-Group-III_XX_sp.	1788	90	0	119	290	1037	175	65	18	7	153	0	623	65	29	0	11	16	0	128	6	15	68	42	3	17	0
Dino-Group-V_XX_sp.	32	0	0	12	0	0	0	0	0	0	0	0	0	0	0	0	0	0	0	0	0	0	10	0	0	0	0
Dinophyceae_XXX_sp.	467	432	0	492	241	332	92	289	43	31	47	6	271	449	447	399	180	174	0	1021	34	61	111	10	264	74	234
Dinophysaceae_X_sp.	0	0	0	0	8	0	0	0	0	0	0	0	0	0	0	0	0	0	0	0	0	0	0	0	0	0	0
Dinophysis_acuminata	0	4	0	29	0	7	0	3	675	320	157	0	0	20	28	0	0	0	0	31	39	44	9	11	864	47	0
Dinophyta_XXXX_sp.	0	0	0	0	0	0	0	0	0	0	0	0	22	3	0	0	0	5	0	0	0	0	0	0	5	0	0
Diplopsalis_caspica	0	0	0	0	0	0	0	0	0	0	0	0	0	0	4	0	0	0	0	0	0	4	0	0	0	0	0
Discomonas_retusa	3	0	0	0	0	0	0	11	0	0	28	0	3	35	18	0	0	0	0	0	0	0	0	0	0	0	0
Ditylum_brightwellii	0	0	0	0	10	0	67	155	0	316	4	0	4	0	0	0	0	0	0	0	0	18	121	6	10	0	0
Ditylum_intricatum	55	0	0	0	0	0	0	0	0	0	0	0	0	0	0	0	0	0	0	0	0	0	5	3	0	0	0
Dolichomastigaceae-B_sp.	0	48	0	9	77	166	166	47	555	73	215	7	24	4	21	0	0	0	3	0	3	3	0	3	105	25	14
Dolichomastix_tenuilepis	0	0	0	0	0	0	9	0	0	4	8	3	3	0	5	0	0	0	0	0	0	0	3	3	0	0	0
Durinskia_dybowskii	0	0	0	0	0	0	5	0	0	0	0	0	0	0	0	0	0	0	0	0	0	0	0	0	0	0	3
Ebria_tripartita	138	3	0	0	0	0	0	25	191	0	18	20	54	5	0	195	494	4	0	584	1292	456	474	61	87	120	484
Ectocarpus_siliculosus	4	6	0	586	19	33	13	39	138	113	100	77	111	56	67	16	54	0	0	12	3	33	56	10	3	32	0
Endo5-lineage_X_sp.	38	13	0	8	4	14	7	85	52	22	0	3	7	3	131	5	9	0	0	0	3	7	19	11	8	0	0
Entomoneis_sp.	7	0	0	8	0	0	14	4	0	0	0	0	0	0	19	0	6	41	0	33	3	0	0	7	0	0	0
Eucampia_sp.	14	6	0	3	0	0	5	0	0	233	3	0	0	0	0	0	0	0	0	0	8	21	184	0	0	0	0
Euduboscquella_crenulata	5	125	0	4	8	7	0	75	0	0	132	3	30	103	27	14	262	72	0	0	0	33	4	12	5	154	37
Euduboscquella_sp.	0	0	0	0	0	0	0	4	0	192	14	3	6	12	0	0	0	0	49	0	0	0	0	0	0	0	0
Euglyphida_XX_sp.	23	3	0	6	5	0	19	28	0	4	0	0	0	0	0	3	0	0	0	11	0	7	0	0	0	0	0
Extubocellulus_spinifer	11	0	0	0	0	0	0	3	0	0	6	0	0	0	0	0	0	3	0	19	22	24	0	0	0	7	0
Falcomonas_daucoides	462	72	0	59	207	46	395	252	135	27	39	210	66	11	23	0	23	32	0	5	0	7	55	41	3	63	0
Fibrocapsa_japonica	0	0	0	0	0	7	0	0	0	0	0	5	4	56	24	4	0	208	19	8	3	3	0	0	80	166	4
Filoreta_japonica	0	0	0	0	0	0	0	33	0	0	0	0	0	0	0	0	0	0	0	0	0	0	0	0	0	0	0
Filoreta_turcica	0	0	0	0	0	0	0	8	4	3	0	0	0	0	0	0	0	0	0	0	0	0	0	0	0	0	0
Filosa_XXX_sp.	0	0	0	0	0	0	0	0	0	4	0	0	0	0	0	0	0	0	0	0	0	0	0	0	0	0	0
Filosa-Imbricatea_XXX_sp.	25	3	0	5	61	3	0	60	0	16	27	0	0	0	0	0	3	0	0	0	0	23	5	0	0	0	0
Filosa-Sarcomonadea_XXX_sp.	0	0	0	0	0	0	0	0	0	0	0	0	0	0	0	15	0	0	0	0	0	0	0	0	0	0	0
Filosa-Thecofilosea_XXX_sp.	16	59	0	8	14	134	195	23	674	291	78	49	23	43	77	3	0	23	5	54	9	31	161	16	3	7	0
Fistulifera_saprophila	0	0	0	0	0	0	0	0	0	0	0	0	0	0	0	3	0	3	31	37	26	0	0	0	0	0	0
Florenciella_parvula	27	0	0	3	0	0	0	0	0	0	3	0	5	0	0	0	0	0	0	0	0	0	4	0	0	0	0
Florenciellales_X_sp.	299	59	0	7	0	7	0	0	0	0	0	0	0	0	0	0	0	7	0	23	6	0	10	19	4	20	0
Fragilariopsis_sublineata	3	0	0	0	0	0	0	0	0	0	0	0	0	0	0	0	0	0	0	0	0	0	0	0	5	7	0
Fragilidium_subglobosum	0	0	0	0	0	0	0	0	0	0	0	0	0	0	0	0	0	0	0	0	0	0	0	0	104	0	0
Fucus_distichus	0	0	0	0	150	435	10	66	0	0	0	0	0	0	6	44	32	3	0	0	0	0	0	0	0	0	0
Galeidinium_rugatum	8	0	0	11	0	0	3	3	0	3	21	3	0	5	68	65	15	0	0	78	253	0	6	0	0	0	3
Gayralia_sp.	0	0	0	0	0	0	0	0	0	0	0	0	0	8	0	0	0	0	0	0	0	0	0	0	0	0	0
Geminigera_cryophila	198	83	0	15	104	35	55	9	47	4	29	0	43	15	14	0	3	11	0	56	0	21	164	24	7	33	0
Gephyrocapsa_oceanica	311	101	0	20	5	0	19	14	4	3	17	29	53	27	29	0	0	158	0	570	7	173	561	338	12	62	0
Goniodoma_polyedricum	0	0	0	0	0	0	0	0	0	0	3	0	0	0	0	0	0	0	0	0	0	0	0	0	0	0	0
Goniomonadales_X_sp.	0	12	0	7	9	76	158	6	14	3	5	0	0	0	5	0	0	0	6	0	0	0	0	6	0	3	0
Goniomonas_amphinema	0	0	0	5	12	8	20	3	3	0	6	0	0	5	4	0	3	0	4	28	18	3	0	3	0	0	0
Goniomonas_sp.	4	0	0	0	0	5	19	0	0	0	0	0	0	0	0	0	0	0	0	0	0	0	0	0	0	0	0
Gonyaulax_cochlea	0	0	0	0	0	0	0	0	0	0	0	0	0	0	0	0	0	0	0	0	0	5	0	0	0	0	0
Gonyaulax_fragilis	0	0	0	0	0	0	0	3	0	0	0	0	0	0	0	3	12	0	0	25	18	7	0	0	16	11	0
Gonyaulax_polygramma	3	0	0	3	0	0	0	0	0	4	0	0	0	6	0	148	15	0	0	161	20	0	0	0	15	0	0
Gonyaulax_sp.	9	0	0	0	0	0	0	0	0	0	5	0	0	0	0	125	18	271	0	25	10	13	4	0	39	37	0
Gonyaulax_spinifera	4	0	0	0	0	97	0	37	12057	210	103	53	315	17365	16631	0	4	4	0	0	0	0	0	0	0	0	3
Grammatophora_oceanica	0	0	0	7	0	0	0	4	0	0	0	0	0	0	0	0	0	0	0	0	0	0	0	6	0	0	0
Guinardia_delicatula	112	0	0	0	157	56	88	76	65	699	88	129	62	12	34	20	4	54	1087	32	177	2083	3728	3	68	24	0
Guinardia_flaccida	0	0	0	0	0	0	0	0	0	0	0	0	0	0	0	0	0	0	0	0	0	3	0	0	0	0	0
Gymnodinium_dorsalisulcum	4	12	0	0	11	8	0	0	28	31	67	13	76	4379	5337	73	7	11	0	0	22	9	64	11	33	22	0
Gymnodinium_impudicum	0	0	0	0	0	0	0	0	0	0	0	0	0	0	0	0	21	13	0	0	0	0	0	0	0	0	0
Gymnodinium_microreticulatum	0	0	0	0	0	0	0	0	0	0	4	0	0	0	22	0	0	0	0	0	0	0	3	0	0	0	0
Gymnodinium_sp.	135	298	0	223	158	61	132	28	626	185	475	135	413	721	475	186	130	160	27	170	34	76	43	35	62	123	4
Gyrodinium_dominans	259	458	0	219	202	939	234	0	675	209	372	167	2431	664	1889	14	69	294	0	490	47	91	218	27	116	211	41
Gyrodinium_fusiforme	287	57	3	63	38	28	12	273	4026	11853	9415	211	1592	9462	12192	7673	800	224	49	925	947	2055	2452	152	26069	853	6564
Gyrodinium_gutrula	9	79	0	3	0	54	47	3	96	9	4	3	179	34	3	0	31	67	0	0	3	0	24	4	0	6	3
Gyrodinium_helveticum	6	0	0	3	0	0	0	0	0	19	58	0	329	0	0	111	9	0	0	0	0	0	0	0	0	0	0
Gyrodinium_heterogrammum	3	0	0	0	0	14	5	0	0	0	3	0	0	0	6	0	0	0	0	21	0	0	0	0	77	35	0
Gyrodinium_rubrum	0	0	0	0	0	0	0	0	0	46	0	0	0	0	0	0	0	0	0	0	123	0	0	0	0	0	0
Gyrodinium_sp.	0	0	0	0	0	0	0	0	9	21	25	0	0	36	30	18	0	0	0	0	0	0	6	0	63	3	7
Gyrodinium_spirale	3	0	0	7	0	0	0	3	30	173	50	0	6	51	79	34	4	0	0	38	0	5	4	0	139	10	31
Gyrosigma_limosum	5	3	0	5	3	0	4	0	0	0	0	0	0	0	0	0	0	0	0	0	0	0	6	0	0	0	0
Haptolina_sp.	222	4	0	0	47	13	131	59	144	41	260	10	38	26	17	0	0	16	0	82	0	22	6	0	8	19	0
Haptophyta_Clade_HAP4_XXX_sp.	111	0	0	0	0	0	3	0	0	0	0	0	4	0	5	0	0	0	0	4	0	0	7	0	0	0	0
Haptophyta_Clade_HAP5_XXX_sp.	0	0	0	0	0	0	0	0	0	0	49	0	0	3	3	0	0	0	0	0	0	0	0	0	0	0	0
Haptophyta_XXXX_sp.	0	0	0	0	0	0	3	0	0	0	24	5	38	255	165	0	0	6	0	0	0	0	3	4	0	0	0
Haramonas_viridis	0	0	0	0	0	0	0	0	0	0	0	0	0	0	5	0	0	0	0	0	0	0	0	0	0	0	0
Hariotina_reticulata	0	0	0	0	0	0	0	0	0	0	0	0	0	0	0	0	0	0	0	24	0	0	0	0	0	0	0
Haslea_crucigera	0	3	0	0	0	0	0	0	0	0	0	0	0	0	0	4	3	0	0	55	19	0	0	0	0	0	0
he2-lineage_X_sp.	0	0	0	0	0	0	168	35	4	0	0	0	0	0	0	0	6	0	91	30	10	0	0	0	0	0	0
Helkesimastix_marina	3	7	0	0	0	0	0	173	8	0	0	0	0	0	0	62	0	0	0	0	0	0	0	0	0	0	0
Hematodinium_sp.	0	0	0	13	0	0	0	0	0	0	0	0	0	0	0	0	4	0	0	0	0	0	0	0	0	0	0
Hemiselmis_andersenii	4	3	0	10	0	0	0	0	0	0	0	0	0	4	0	0	0	4	0	15	0	0	0	4	0	0	0
Hemiselmis_cryptochromatica	135	17	0	9	186	137	1345	691	240	46	0	64	31	0	0	0	38	11	0	0	0	15	174	44	3	7	3
Heribaudiella_fluviatilis	4	0	0	23	363	13	0	877	0	8	13	17	10	0	3	0	0	0	0	0	0	0	0	0	29	0	4
Heterocapsa_nei/rotundata	24	14	0	50	58	38	0	0	12	30	160	13	54	726	613	11	7	6	0	89	17	24	0	4	11	25	10
Heterocapsa_pygmaea	416	608	0	265	452	2104	1708	151	270	0	229	0	732	1468	2306	1707	195	276	5	468	436	313	51	35	967	245	3
Heterocapsa_sp.	83	66	0	540	13	7	0	17	27	5	6	0	75	161	371	61	10	3	0	230	76	142	0	24	2210	353	19
Heterocapsa_triquetra	33	46	0	47	0	0	0	11	67	0	29	0	30	472	312	0	0	3	0	3	34	8	0	3	87	215	0
Heterosigma_akashiwo	8	5	0	0	11	137	23	4	35	31	432	113	95	149	142	0	3	13	14	0	0	11	8	0	8	33	0
Hyalosira_delicatula	0	0	0	0	0	0	0	0	0	0	0	0	0	0	22	0	0	0	0	11	0	0	0	0	0	0	0
Hyalosira_interrupta	0	0	0	0	0	0	0	0	0	0	0	0	0	0	0	0	0	3	0	24	0	4	0	0	0	0	0
Hyalosira_tropicalis	9	0	0	0	0	0	0	10	3	0	0	0	0	0	0	0	0	0	0	3	10	0	3	0	0	0	0
Islandinium_tricingulatum	0	0	0	0	0	0	0	0	13	0	0	0	7	0	0	34	10	7	0	12	6	18	0	29	0	7	18
Karenia_brevis	0	0	0	0	0	0	0	0	0	0	0	0	0	0	0	0	0	0	0	13	0	0	0	0	0	0	0
Karlodinium_sp.	10	0	0	44	3	0	3	0	0	0	9	0	0	0	18	0	0	0	0	25	0	0	0	0	4	0	0
Karlodinium_veneficum	9	3	0	29	0	0	0	5	0	0	0	0	3	3	5	0	5	0	0	53	0	34	6	0	16	11	0
Kryptoperidinium_foliaceum	0	0	0	27	0	15	13	4	0	4	0	0	0	0	20	4	0	0	0	3	0	0	0	0	0	6	0
Lauderia_annulata	221	0	0	20	0	0	19	11	67	13	0	7	45	0	0	3	7	3	0	15	0	469	4	10	36	0	0
LC104-lineage_X_sp.	0	0	0	3	462	26	42	17	27	17	3	0	16	0	6	0	0	0	0	0	0	0	0	0	0	0	0
Leiocephalium_pseudosanguineum	0	0	0	0	0	0	0	0	0	0	0	0	0	0	0	0	4	0	0	0	0	0	0	0	0	0	6
Lepidodinium_chlorophorum	28	0	0	118	9	6	0	0	28	44	49	97	116	517	623	610	34	23	0	208	11	40	7	5	81	42	0
Lepidodinium_sp.	7	0	0	10	0	0	0	0	0	0	0	0	4	0	25	0	0	0	0	32	0	0	0	0	0	0	0
Leptocylindrus_convexus	7	0	0	0	0	0	0	0	0	0	0	0	0	0	9	0	0	26	0	0	29	8	4	0	0	0	0
Leptocylindrus_minimus	0	0	0	0	0	0	0	0	0	84	395	12	16	0	0	3	3	0	0	0	0	0	0	0	0	0	0
Leptocylindrus_sp.	243	0	0	0	0	0	0	0	0	0	0	0	22	0	4	17	7	0	0	0	67	772	694	8	11	7	0
Lessardia_elongata	0	0	0	0	0	0	0	0	0	0	4	0	0	0	0	0	0	0	0	0	0	0	0	0	0	0	0
Levanderina_fissa	0	0	0	0	0	0	0	0	5	0	0	0	0	0	0	0	0	0	0	0	0	0	0	0	0	0	0
Licmophora_abbreviata	0	0	0	0	0	0	0	0	0	0	0	0	0	0	20	0	0	0	0	0	0	0	0	0	0	0	0
Licmophora_communis	0	0	0	0	0	0	0	0	0	0	0	0	9	34	15	0	0	0	0	0	0	0	0	316	0	0	0
Licmophora_flabellata	19	617	0	5	0	0	0	0	0	8	0	0	5	9	297	0	0	0	0	65	0	0	0	39	48	67	33
Licmophora_flucticulata	0	0	0	0	0	5	0	0	0	0	0	0	0	0	0	0	0	0	0	0	0	0	0	0	0	0	0
Licmophora_gracilis	3	0	0	0	0	0	0	10	324	3	0	0	11	18	13	0	0	12	0	14	19	0	3	40	0	30	0
Licmophora_juergensii	0	0	0	0	0	0	0	0	0	0	0	0	0	0	16	0	0	3	0	0	0	0	0	0	0	0	0
Limnofila_anglica	0	4	0	8	0	0	0	12	0	0	0	0	0	0	0	0	0	0	0	0	0	0	0	0	6	0	0
Lotharella_globosa	0	0	0	8	0	0	0	0	0	0	0	0	0	0	0	0	0	0	0	15	0	0	0	0	0	0	0
Luciella_sp.	10	29	0	4	42	18	4	0	71	0	0	0	11	0	0	0	0	0	0	0	0	4	6	0	0	0	0
Mamiella_gilva	6	28	0	0	3	3	3	0	0	6	10	20	30	16	12	0	0	3	0	0	0	9	0	5	0	6	0
Mantoniella_clade_B	215	111	0	38	30	0	21	42	179	38	120	88	233	14	25	0	3	34	0	42	3	0	0	7	0	11	0
Mantoniella_squamata	0	0	0	0	0	0	0	0	3	0	0	0	0	0	4	0	0	0	0	0	0	0	0	0	0	0	0
Margalefidinium_polykrikoides	0	0	0	0	0	0	0	0	0	0	0	0	0	0	0	0	0	35	0	3	0	3	0	0	0	0	0
Marimonadida_XX_sp.	77	7	0	5	3	91	72	76	56	6	6	0	4	0	0	8	3	0	0	88	0	53	270	19	7	0	0
Marsupiomonas_sp.	49	0	0	0	430	172	580	73	0	50	11	212	21	0	0	0	0	0	0	0	0	21	3	0	6	9	3
Massisteria_marina	0	7	0	9	4	96	403	39	0	0	0	3	5	0	3	0	6	0	2464	437	28	3	0	11	0	4	0
Massisteria_sp.	0	0	0	0	3	14	0	0	0	0	0	0	0	4	0	0	0	0	5	0	0	0	0	0	0	0	0
Massiteriidae_X_sp.	0	4	0	9	8	70	68	6	0	0	0	0	0	0	21	0	6	5	0	3	0	11	3	10	0	4	0
Mastogloia_sp.	0	0	0	0	0	0	0	0	0	0	0	0	0	0	0	0	0	37	0	608	3	4	0	0	0	0	0
Mataza_hastifera	0	0	0	0	488	290	106	26	0	38	12	0	0	0	0	0	0	0	0	0	0	0	0	0	0	0	0
Mataza-lineage_X_sp.	244	5	0	7	204	1038	832	53	76	237	295	17	128	86	29	236	0	53	0	35	5	17	86	113	37	59	0
Metromonadidae_X_sp.	0	0	0	3	0	3	7	0	0	0	0	0	0	0	0	0	0	0	0	0	0	3	4	6	0	5	0
Metromonas_simplex	4	0	0	0	0	0	0	7	3	0	0	0	0	0	0	0	0	0	0	0	0	0	0	0	0	0	0
Meuniera_membranacea	0	0	0	15	0	0	0	0	6	4	3	0	0	0	7	61	0	0	0	0	0	0	0	0	0	0	0
Micrometopion_nutans	0	0	0	0	0	0	3	0	0	0	0	0	0	0	0	0	0	0	0	0	0	0	0	0	0	3	0
Micromonas_bravo_I	5	11	0	69	10	0	56	53	48	20	19	5	10	3	0	0	0	16	0	11	3	0	0	46	0	0	0
Micromonas_bravo_II	6215	3828	6	1162	442	35	1254	5114	7426	3597	3632	3422	8249	2772	998	50	403	2293	0	671	102	420	720	3554	329	2844	307
Micromonas_clade_B._.4	1535	1058	0	450	153	31	623	759	1027	213	416	442	493	84	38	0	91	293	0	77	16	132	153	548	77	700	39
Micromonas_clade_B_warm_I	494	130	0	128	26	0	113	6	14	16	55	60	101	24	36	3	0	76	0	82	104	150	103	919	46	153	0
Micromonas_commoda_AB	975	278	0	270	25	9	227	37	24	3	0	0	12	0	3	0	0	0	0	0	0	8	40	105	4	208	3
Micromonas_commoda_C	0	0	0	0	0	0	0	3	214	210	315	1285	2386	468	30	0	6	29	0	0	0	0	0	0	0	0	0
Micromonas_pusilla	52	63	3	76	295	63	555	1416	641	212	192	237	173	31	31	0	0	16	0	0	0	0	0	0	0	0	0
Minidiscus_trioculatus	307	531	0	637	434	257	1211	210	469	223	73	182	58	28	4	0	11	50	0	539	9	244	87	121	27	67	181
Minorisa_minuta	62	39	0	4	0	0	4	0	18	4	37	0	32	5	9	0	4	0	0	41	0	36	13	84	36	18	0
Minorisa-lineage_X_sp.	9	3	0	0	126	15	71	4	82	82	41	53	57	4	5	0	0	0	0	3	0	0	4	18	7	14	3
Minutocellus_polymorphus	5234	556	0	1115	73	38	504	125	25	38	44	8	8	0	19	184	137	736	210	12956	3569	3580	2174	7631	1286	956	90
Moestrupia_oblonga	0	0	0	0	3	0	0	0	0	0	0	0	0	0	0	0	0	0	0	74	0	0	0	0	0	0	0
Monoraphidium_dybowskii	0	0	0	0	0	0	0	0	0	0	0	0	0	0	0	0	0	0	0	0	0	0	4	0	0	0	0
Myrionema_strangulans	0	0	0	0	3	13	3	3	10	4	4	3	17	3	0	0	4	0	0	0	0	0	0	0	0	3	0
Myrmecia_sp.	0	0	0	0	0	0	0	4	0	0	0	0	0	0	0	0	0	0	0	0	0	0	0	0	0	0	0
NA	4112	8616	252	730	3003	5849	6369	985	11590	2619	4273	1415	24934	11232	7428	1198	4519	6240	2306	6421	2742	6917	69651	10454	3140	2900	713
Nannochloris_sp.	17	3	0	0	5	0	0	0	0	0	0	0	0	0	0	7	0	7	0	3	11	6	0	13	0	6	9
Nannochloropsis_sp.	0	0	0	0	4	3	0	4	0	0	0	0	0	0	0	0	0	0	0	0	0	0	0	0	0	0	0
Nanofila_sp.	0	0	0	0	0	3	0	0	0	0	0	3	14	0	3	0	0	0	28	8	20	3	3	0	0	0	9
Nanofrustulum_shiloi	0	0	0	4	0	0	0	0	0	0	0	0	0	0	0	0	0	0	0	45	22	0	3	0	4	0	0
Navicula_cryptocephala_var._veneta	0	5	0	5	0	0	10	4	0	0	17	0	4	0	7	0	0	24	0	14	11	8	0	0	3	0	0
Navicula_gregaria	0	4	0	22	0	14	44	3	0	16	4	0	13	0	15	0	0	8	0	4	8	0	8	0	0	18	0
Navicula_lanceolata	94	99	0	87	41	51	72	248	179	46	24	65	119	64	172	12	29	43	0	281	80	72	109	178	19	47	0
Navicula_perminuta	3	8	0	0	0	0	11	15	4	0	3	3	0	0	3	0	0	0	0	115	23	11	22	43	4	5	0
Navicula_phyllepta	3	0	0	0	0	0	0	0	0	0	0	0	0	0	0	0	0	0	0	0	3	0	0	3	0	3	0
Navicula_pulchripora	5	13	0	8	0	0	0	0	0	0	0	0	0	0	0	0	0	3	0	31	21	359	57	124	6	0	0
Navicula_sp.	60	84	0	115	40	62	142	449	185	71	40	98	66	87	217	12	48	101	0	2170	212	193	135	1177	32	64	0
Neoheteromita_globosa	0	0	0	0	0	0	0	0	0	0	0	0	0	13	19	0	0	0	0	0	0	0	0	0	0	0	0
Neoheteromita_sp.	0	0	0	0	0	0	0	0	0	0	0	0	0	9	0	0	0	0	0	0	0	0	0	0	0	0	0
Nephroselmidaceae_XX_sp.	0	0	0	0	0	0	0	17	0	0	0	0	6	0	3	5	0	3	0	0	0	7	0	0	0	0	0
Nephroselmis_pyriformis	20	7	0	0	23	3	43	6	13	21	12	10	24	3	9	0	0	29	0	14	0	42	22	7	3	3	6
Nephroselmis_viridis	11	5	0	0	0	0	0	0	0	0	0	0	0	0	0	0	0	0	0	0	0	0	0	0	0	0	0
Nitzschia_communis	0	0	0	4	0	7	0	40	0	0	4	0	0	3	8	0	0	94	0	132	15	14	0	132	0	3	0
Nitzschia_inconspicua	4	0	0	14	0	0	12	8	0	7	0	0	0	0	0	0	4	0	0	11	14	3	0	11	0	0	0
Nitzschia_linearis	0	0	0	0	0	0	0	0	0	0	0	0	0	0	0	0	0	0	0	0	0	0	5	0	0	12	0
Nitzschia_microcephala	7	32	0	7	0	4	0	0	3	0	0	0	7	0	11	0	0	19	0	136	33	25	7	10	9	3	0
Nitzschia_palea	0	0	0	0	0	0	0	0	0	0	0	0	0	0	0	0	0	0	0	9	0	0	0	0	0	0	0
Nitzschia_sp.	17	0	0	0	0	0	0	9	12	0	0	0	7	0	0	0	7	3	0	4	0	5	0	0	0	6	0
Nitzschia_supralitorea	0	0	0	0	0	0	0	0	0	3	0	0	0	0	0	0	0	0	0	0	0	0	0	0	0	0	0
Noctiluca_scintillans	55	0	0	0	0	0	0	0	7	3416	7165	6	21	4	188	147	0	137	36	3978	31	221	170	6	0	0	0
Novel-clade-2_X_sp.	2184	62	0	20	4292	4543	306	396	147	1041	5185	186	139	89	67	20	32	694	443	1693	59	406	609	656	84	301	28
Novel-clade-3_X_sp.	0	0	0	0	0	6	3	81	0	0	0	0	0	0	0	0	0	0	0	0	0	0	0	0	0	0	0
Novel-Clade-4_X_sp.	15	0	0	10	269	669	578	20	26	36	25	0	6	0	0	0	0	16	10	0	0	15	34	18	0	29	8
Novel-clade-9_XX_sp.	13	24	0	13	0	0	0	12	25	36	12	0	4	30	21	0	0	3	0	8	24	12	31	104	6	90	0
Novel-Gran-1_X_sp.	0	0	0	0	0	0	0	0	0	0	3	0	0	0	3	0	0	0	0	3	0	0	0	0	0	0	0
Novel-Gran-2_X_sp.	0	0	0	10	0	0	0	0	0	0	8	0	3	0	0	0	0	0	0	0	0	0	3	0	0	3	0
Novel-Gran-234_X_sp.	0	0	0	3	0	0	0	0	4	0	0	0	0	0	0	0	0	0	0	32	0	0	0	0	0	0	0
NPK2-lineage_X_sp.	44	6	0	0	17	12	3	14	21	504	1159	33	130	80	21	0	0	0	0	21	0	8	3	0	0	0	0
Nusuttodinium_amphidinioides	0	0	0	9	0	0	0	0	3	0	0	0	0	0	0	0	0	0	0	0	0	0	0	0	0	0	0
Nusuttodinium_latum	0	0	0	0	0	3	6	0	6	0	0	0	0	0	0	16	0	0	0	0	0	0	0	0	0	0	0
Ochlochaete_hystrix	0	0	0	0	0	3	0	0	6	0	0	0	0	0	0	0	0	0	0	0	17	0	8	3	0	4	0
Ochromonas_distigma	0	0	0	0	0	0	0	0	0	0	0	0	0	0	0	0	0	5	59	0	0	0	0	0	0	0	0
Odontella_aurita	18	0	0	0	0	22	19	0	7	62	83	9	37	16	9	0	4	0	0	0	9	7	0	0	0	0	0
Oikomonas_sp.	0	0	0	0	0	10	0	0	4	3	0	0	0	0	0	0	0	0	0	0	0	0	0	0	0	0	0
Oltmannsiellopsis_viridis	33	4	0	0	29	25	8	0	12	11	3	26	122	5	0	0	0	0	0	0	0	0	0	3	0	137	0
Oodinium_pouchetii	0	0	0	0	0	0	0	0	0	3	0	0	0	0	0	0	0	8	0	17	1742	9253	1616	107	1801	125	0
op14-lineage_X_sp.	0	0	0	0	0	0	4	0	0	9	30	0	0	0	10	0	4	0	0	11	0	0	0	0	0	0	0
Ostreococcus_clade_B	5269	547	0	1436	136	75	236	18	150	67	9	74	430	127	285	10	51	524	0	975	55	52	1852	1723	210	2047	16
Ostreococcus_lucimarinus	1739	1916	5	1022	265	40	410	939	3873	4608	2058	11958	24114	12217	2047	27	449	1261	0	1930	118	74	321	1279	281	1810	120
Ostreococcus_mediterraneus	0	0	0	0	0	0	0	0	0	58	29	146	100	13	3	0	0	0	0	0	0	0	0	0	0	0	0
Ostreococcus_tauri	5647	7394	0	656	615	37	337	190	333	1875	514	3597	4998	4937	2638	83	698	5598	0	2891	270	1091	657	419	2256	1643	272
Ostreopsis_siamensis	0	0	0	0	0	0	0	0	0	0	0	0	0	0	0	11	0	0	0	0	6	0	0	0	0	5	0
Ovulinata_parva	0	0	0	16	0	0	11	1123	4	8	0	0	8	0	0	174	0	0	0	0	0	76	0	5	21	0	0
Paracercomonas_ambulans	0	0	0	6	0	0	0	0	0	0	0	0	0	0	0	3	0	0	0	0	0	0	0	0	0	0	0
Paracercomonas_crassicauda	56	26	2504	58	0	4	0	11	23	4	14	9	8	57	49	90	7	4	441	400	101	0	12	12	6	17	0
Paragymnodinium_shiwhaense	58	24	0	0	4	0	7	0	7	0	18	0	14	12	16	0	5	0	0	24	3	3	0	0	3	0	0
Paralia_longispina	0	0	0	0	0	0	0	0	4	0	0	0	0	0	0	0	0	0	0	3	0	0	0	5	10	0	0
Paralia_sulcata	0	0	0	0	0	0	0	0	0	0	0	0	0	0	0	0	0	0	0	0	6	0	0	0	0	0	0
Paraphysomonas_bandaiensis	0	9	0	0	0	0	9	0	0	0	0	0	0	0	0	0	0	0	0	0	0	0	0	0	0	0	0
Paraphysomonas_butcheri	11	0	0	0	447	1041	84	5	0	32	0	0	0	0	12	10	0	52	253	4	0	0	9	4	4	3	0
Paraphysomonas_foraminifera	3	0	0	0	7	8	0	0	7	3	0	0	0	0	0	0	0	0	525	0	0	0	0	0	0	0	0
Paraphysomonas_imperforata	27	9	0	3	1224	170	115	6	51	90	58	41	3	0	0	0	0	6	18611	22	9	0	112	146	80	43	0
Paraphysomonas_sp.	15	0	0	7	271	206	20	0	7	17	4	6	0	0	0	6	0	0	182	6	3	0	25	14	6	9	0
Paraphysomonas_vestita	0	0	0	0	35	30	9	0	0	0	0	0	0	0	0	0	4	0	0	0	0	0	0	0	11	0	0
Parmales_env_1_X_sp.	0	0	0	0	0	0	0	0	0	0	0	0	0	0	0	0	0	0	0	26	0	0	0	0	0	0	0
Parmales_env_2_X_sp.	0	4	0	18	53	51	167	96	39	40	10	21	3	4	0	0	0	0	87510	0	0	8	0	0	18	0	4
Parmales_env_3_X_sp.	207	51	0	35	94	54	144	32	116	72	54	31	63	0	41	0	0	8	1218	152	29	31	67	96	21	77	0
Parmales_env_3A_sp.	98	90	0	35	822	181	209	81	874	130	154	36	43	0	11	0	0	5	21379	133	0	34	83	71	21	91	11
Parmales_XX_sp.	58	31	0	26	54	33	54	9	35	0	4	0	4	0	5	0	0	15	0	97	0	35	45	115	13	43	4
Paulinella_chromatophora	0	6	0	0	0	0	0	5	0	0	0	0	0	0	0	9	13	0	0	0	0	0	0	0	7	0	0
Paulinella_sp.	32	7	0	4	26	26	144	7	0	0	0	19	18	4	0	18	0	21	0	40	4	30	14	30	0	0	6
Pavlova_sp.	0	0	0	0	0	0	0	0	0	0	0	0	0	0	6	4	3	0	0	0	0	0	0	0	3	0	0
Pedinellales_X_sp.	238	15	0	8	6399	414	619	598	2791	1253	932	301	92	22	14	0	0	42	1355	15	0	31	16	7	43	58	20
Pelagodinium_beii	37	6	0	14	0	0	0	14	0	0	8	0	7	36	59	14	27	0	0	4	45	9	8	13	81	54	0
Pelagodinium_sp.	0	0	0	6	0	3	0	0	0	0	0	0	0	0	0	0	0	0	0	4	19	0	0	0	0	0	0
Pelagomonadaceae_clade_A_sp.	0	0	0	12	0	0	0	0	0	0	0	0	0	0	0	0	0	0	0	0	0	0	0	0	0	0	0
Pelagomonas_calceolata	601	37	0	137	0	0	19	3	31	3	0	0	29	0	5	0	0	0	0	14	0	23	225	179	19	89	0
Pelagophyceae_XXX_sp.	878	259	0	21	4	0	7	14	0	0	0	0	0	0	0	35	7	123	0	13	0	7	0	0	0	4	0
Penardia-lineage_X_sp.	0	0	0	0	0	4	0	28	0	0	0	0	25	0	0	0	23	0	0	8	0	0	0	0	0	0	0
Pentapharsodinium_sp.	0	0	0	0	0	0	0	0	0	0	5	0	95	18	3	3	0	0	0	0	0	0	0	0	0	0	0
Pentapharsodinium_tyrrhenicum	0	8	0	4	10	0	0	4	9	55	13	8	14	21	28	9	21	7	0	44	0	18	5	9	3	3	0
Peregrinia_sp.	12	3	0	0	66	775	222	0	0	0	0	0	0	0	0	0	0	0	0	0	0	0	26	13	6	0	0
Phaeocystis_antarctica	3	0	0	0	0	0	0	0	0	0	0	0	0	0	0	0	0	0	0	0	0	0	0	0	0	0	0
Phaeocystis_cordata	126	19	0	31	9	3	36	0	3	0	0	0	0	5	3	0	0	0	0	71	6	0	87	28	0	24	0
Phaeocystis_globosa	694	110	0	49	37	14	171	4	20	9	9	0	13	0	0	0	0	0	0	46	9	27	105	92	3	62	0
Phaeocystis_sp.	85	59	0	4	0	0	0	0	0	0	0	0	0	4	0	0	0	0	0	10	0	0	0	0	0	0	0
Phaeodactylum_sp.	0	0	0	0	0	0	0	0	0	0	0	0	0	0	0	0	0	0	0	0	0	3	0	6	0	0	0
Phaeophila_dendroides	0	8	0	14	0	0	0	11	11	7	10	17	13	37	53	13	31	0	0	157	259	34	59	18	3	6	5
Phaeophyceae_XXX_sp.	153	630	0	744	56	162	126	328	231	100	83	77	161	125	68	7	102	6	0	321	1058	214	511	487	109	260	7
Phagomixa_sp.	33	33	0	21	0	0	3	8	8	5	61	0	7	3	97	4	7	24	0	27	11	21	0	15	9	0	0
Phagomyxa_bellerocheae	25	0	0	106	0	8	0	0	0	5	11	0	0	0	0	0	0	0	0	0	0	0	0	0	0	3	0
Phagomyxa_sp.	16	4	0	3	11	25	27	372	22	14	63	0	3	9	0	20	0	0	0	10	11	68	33	100	172	19	4
Phalacroma_porodictyum	0	0	0	0	0	0	0	0	0	0	0	0	7	0	0	0	0	0	0	0	0	0	0	0	0	0	0
Picochlorum_sp.	1503	1518	4	597	137	130	316	2157	82	78	238	511	1124	6170	8119	4629	331	753	3001	2017	1380	268	151	1211	1088	1868	2222
Picocystis_salinarum	0	0	0	0	3	0	0	0	0	0	0	0	0	0	0	0	0	0	0	0	0	0	0	0	0	0	0
Pierrecomperia_catenuloides	3	3	0	13	0	0	0	12	0	0	10	8	0	3	5	0	0	3	0	93	25	21	4	7	3	3	3
Plagioselmis_prolonga	1000	533	0	848	879	133	896	293	872	226	306	569	2963	1331	464	3	208	989	0	980	175	339	168	296	41	822	95
Plagiostriata_goreensis	0	0	0	8	4	4	0	4	3	6	7	3	0	4	10	3	5	5	0	53	18	18	6	0	3	0	5
Pleurosigma_intermedium	39	17	0	232	14	6	44	4	0	3	4	27	0	0	6	0	0	0	0	107	0	0	0	0	0	4	50
Pleurosigma_sp.	8	0	0	24	6	11	0	0	3	8	8	41	0	0	20	0	0	0	0	9	0	3	4	7	4	0	8
Polar-centric-Mediophyceae_X_sp.	0	0	0	0	0	0	0	0	0	0	0	0	16	7	0	0	0	12	913	0	0	58	0	8	0	0	3
Polykrikos_kofoidii	0	0	0	0	7	3	0	0	19	14	68	54	21	8	30	0	0	0	0	0	5	6	6	0	0	0	0
Polykrikos_schwartzii	0	0	0	0	0	0	0	0	0	12	28	23	68	27	55	0	3	7	0	0	0	0	0	0	0	0	0
Porosira_pseudodelicatula	41	0	0	0	0	6	17	85	3	0	0	65	157	0	4	0	0	4	0	25	11	1325	203	98	9	35	3
Poteriospumella_lacustris	0	0	0	0	23	0	0	0	0	0	0	0	0	0	0	0	0	0	0	0	0	0	0	0	0	0	0
Prasino-Clade-9-B_X_sp.	224	40	0	135	3	8	37	3	0	0	0	0	22	25	39	29	9	3	4	1238	292	59	126	69	58	318	0
Prasino-Clade-VIII_XXX_sp.	0	3	0	0	0	3	0	0	0	0	16	0	0	0	0	0	0	0	0	0	0	0	0	0	0	0	0
Prasinococcales-Clade-B_X_sp.	34	11	0	0	0	0	0	0	9	0	0	0	0	0	0	0	0	0	0	0	0	0	0	0	0	0	0
Prasinococcales-Clade-B1_X_sp.	0	17	0	17	0	0	0	0	0	0	0	0	0	0	0	0	0	4	0	17	51	0	0	3	6	0	0
Prasinoderma_coloniale	40	43	0	64	3	0	0	7	837	89	55	76	209	65	36	22	16	26	0	119	689	199	204	1221	293	711	18
Prasinoderma_singularis	0	0	0	0	0	0	0	3	0	0	0	0	0	0	0	0	0	0	0	0	0	0	0	6	0	0	0
Prasinoderma_sp.	0	5	0	0	3	0	4	0	182	0	4	0	0	0	0	0	0	0	0	0	0	36	6	3	43	9	0
Prasinopapilla_vacuolata	0	0	0	0	0	0	0	0	0	0	0	0	0	0	0	0	0	0	79	0	0	0	0	0	0	0	0
Prorocentrum_concavum	0	10	0	0	0	0	0	0	0	0	0	0	0	0	0	0	0	0	0	0	0	0	0	0	0	0	0
Prorocentrum_consutum	0	0	0	18	0	0	0	0	0	0	0	0	0	0	0	0	0	0	0	0	0	0	0	0	0	0	0
Prorocentrum_donghaiense	0	0	0	0	0	0	0	0	0	0	0	0	0	0	0	0	0	0	0	5	0	0	0	0	0	0	0
Prorocentrum_emarginatum	16	11	0	0	0	0	0	0	0	0	0	0	0	0	0	0	0	0	0	5	43	52	0	0	0	0	0
Prorocentrum_fukuyoi	7	3	0	0	0	0	0	0	0	0	0	0	0	0	0	0	0	0	0	11	53	0	0	0	3	4	0
Prorocentrum_minimum	0	3	0	31	213	66	3	5	0	4	0	0	3	0	81	0	31	3	0	43	23	0	7	0	14	0	22
Prorocentrum_nanum	0	0	0	3	0	14	0	3	4	0	0	0	0	0	0	0	0	0	26	0	0	0	0	0	0	0	0
Prorocentrum_sp.	220	970	0	265	174	149	217	5	20	80	176	67	232	409	241	0	379	134	0	125	49	405	350	39	57	94	5
Prorocentrum_triestinum	0	0	0	0	0	0	0	0	0	0	0	0	0	3	0	0	5	0	0	5	3	0	0	0	0	7	0
Protaspa_grandis	0	0	0	0	0	0	0	0	3	0	0	0	0	0	0	0	0	0	0	0	0	0	0	0	0	0	3
Protaspa_longipes	0	0	0	0	0	0	0	10	0	43	17	0	0	0	6	0	0	0	0	0	0	0	0	0	0	0	0
Protaspa_obliqua	0	0	0	0	0	0	0	0	0	0	0	0	0	0	0	0	0	0	0	0	0	11	0	0	0	0	0
Protaspa-lineage_X_sp.	284	206	0	455	768	466	1245	747	3620	463	382	97	22	372	216	632	27	16	194	1909	59	1301	970	301	116	151	99
Proteomonas_sulcata	3	0	0	0	0	0	0	0	0	0	0	0	0	0	0	0	0	0	0	0	0	0	0	0	0	0	0
Proterythropsis_sp.	0	0	0	0	0	0	0	0	0	0	4	11	95	75	28	0	18	34	0	36	0	0	0	0	3	0	0
Protodinium_simplex	43	4	0	34	0	0	0	0	0	0	0	12	6	23	93	380	14	8	0	33	62	107	30	35	31	12	0
Protoperidinium_bipes	0	0	0	0	4	0	0	0	4	0	3	0	3	0	0	0	0	0	0	0	0	6	0	0	0	0	0
Protoperidinium_claudicans	0	0	0	0	0	0	0	0	0	0	5	0	0	0	0	0	0	0	0	0	0	0	0	0	0	0	0
Protoperidinium_conicum	0	0	0	0	0	0	0	0	0	7	6	0	0	0	0	0	0	0	0	0	0	0	0	0	0	0	0
Protoperidinium_denticulatum	0	0	0	0	0	0	0	0	51	10	19	0	0	0	0	0	0	0	0	0	0	4	0	0	8	0	0
Protoperidinium_leonis	0	0	0	0	0	0	0	0	3	5	7	0	0	70	0	0	0	0	4	0	0	0	18	0	5	16	0
Protoperidinium_monovelum	7	0	0	0	0	0	0	0	0	0	0	0	0	0	0	0	0	0	0	0	0	0	0	0	0	0	0
Protoperidinium_pellucidum	0	0	0	0	0	0	0	0	0	0	0	0	0	0	0	0	0	3	90	0	0	0	6	0	0	0	0
Protoperidinium_sp.	5	0	0	5	3	0	0	0	0	0	0	0	3	0	0	0	0	0	0	0	0	0	0	0	0	0	0
Protoperidinium_thorianum	0	0	0	0	0	0	0	0	0	7	4	0	0	0	0	0	0	0	0	0	0	0	0	0	0	0	0
Prymnesiaceae_X_sp.	7	0	0	0	0	0	10	0	0	5	3	0	0	3	4	0	0	0	0	0	0	0	0	0	0	0	0
Prymnesiophyceae_Clade_B3_X_sp.	0	0	0	0	0	0	0	0	0	0	0	0	0	0	0	0	0	0	0	0	0	0	4	0	0	0	0
Prymnesiophyceae_Clade_B4_X_sp.	126	158	0	30	11	0	19	6	5	5	30	0	94	9	7	4	4	18	0	49	8	9	13	8	0	57	0
Prymnesiophyceae_Clade_B5_X_sp.	26	0	0	0	6	0	10	0	42	12	0	0	23	9	11	0	0	13	0	3	0	14	3	4	0	11	0
Prymnesiophyceae_Clade_D_XX_sp.	64	11	0	43	0	0	7	0	4	0	0	0	0	0	0	0	0	0	0	0	0	0	34	20	3	37	0
Prymnesiophyceae_Clade_E_XX_sp.	168	11	0	0	0	0	0	0	0	0	3	0	0	0	0	0	0	0	0	0	0	0	3	0	0	0	0
Prymnesiophyceae_Clade_F_XX_sp.	15	0	0	0	0	15	76	0	4	0	28	0	0	8	0	0	0	0	0	0	0	5	12	9	0	6	0
Prymnesiophyceae_XXX_sp.	30	14	0	0	0	0	3	0	34	29	117	0	3	4	0	0	0	6	0	0	0	3	13	63	0	16	0
Prymnesium_sp.	32	0	0	0	0	0	0	0	0	0	0	0	0	0	0	0	0	8	0	15	0	0	0	0	0	0	0
Psammamonas_australis	59	0	0	0	0	0	0	0	0	0	0	0	0	0	0	0	0	0	0	0	0	0	0	0	0	0	0
Psammodictyon_sp.	0	8	0	0	10	7	15	0	3	0	0	0	9	0	0	0	0	5	0	42	58	0	5	3	0	0	45
Pseudendoclonium_printzii	0	0	0	4	0	0	0	0	0	0	0	0	0	0	0	0	0	0	0	0	3	0	0	0	0	0	0
Pseudochattonella_verruculosa	0	0	0	0	0	0	0	0	0	0	3	0	0	0	0	0	0	0	0	0	0	0	0	0	0	0	0
Pseudogomphonema_sp.	0	0	0	0	4	0	0	0	0	0	4	0	0	0	0	0	0	3	0	0	0	0	0	0	0	0	0
Pseudo-nitzschia_cuspidata	7	0	0	0	0	0	0	0	0	0	0	0	0	0	0	0	0	0	0	0	0	6	11	0	0	0	0
Pseudo-nitzschia_delicatissima	5	0	0	0	0	0	0	8	0	0	0	0	4	0	0	0	0	0	5	0	0	4	92	0	6	4	0
Pseudo-nitzschia_galaxiae	856	43	0	0	9	3	17	0	0	0	0	0	14	5	0	0	3	20	0	1386	35	36	24	127	19	38	0
Pseudo-nitzschia_multiseries	148	6	0	0	21	0	47	161	22	50	12	5	13	28	15	0	3	57	0	45	5	232	1122	3	39	12	0
Pseudo-nitzschia_pseudodelicatissima	0	0	0	0	0	0	0	0	0	36	14	0	0	0	0	0	0	0	10	0	0	61	220	0	27	0	0
Pseudo-nitzschia_pungens	4	3	0	0	0	0	0	0	9	29	17	0	19	0	0	0	0	0	20	0	0	151	843	0	0	0	0
Pseudo-nitzschia_seriata	14	0	0	0	0	0	0	0	0	0	0	0	6	0	0	0	3	0	0	172	11	251	47	11	0	0	0
Pseudo-nitzschia_sp.	138	4	0	0	3	0	3	246	76	454	320	3	43	12	0	0	0	7	0	0	20	484	1328	19	35	3	4
Pseudopedinella_elastica	21	0	0	0	0	0	3	147	3	73	67	6	20	15	8	0	0	5	0	16	0	0	3	0	0	13	0
Pseudopedinella_sp.	18	0	0	0	10	4	0	3	0	4	3	0	0	0	0	0	0	3	0	0	12	19	0	6	0	0	0
Pseudopirsonia_mucosa	0	0	0	0	0	0	0	0	0	0	0	3	0	0	0	0	0	0	0	0	0	0	0	0	0	0	0
Pseudopirsonia_sp.	0	0	0	0	0	0	0	0	0	6	0	0	0	0	0	0	0	0	0	0	0	0	0	0	0	0	14
Pseudostriatella_pacifica	0	0	0	0	0	0	0	0	0	9	0	5	3	6	21	0	0	0	0	0	0	0	0	0	0	0	0
Pseudulvella_consociata	0	9	0	0	0	0	0	0	0	0	0	0	0	0	0	0	0	0	0	0	0	3	0	0	0	0	0
Pteridomonas_danica	0	0	0	0	0	13	28	6	4	0	0	0	0	0	0	0	0	0	10	0	0	0	0	0	0	0	0
Pterosperma_cristatum	0	0	0	0	0	0	0	0	0	0	4	0	0	0	0	0	0	0	0	0	0	0	0	0	59	0	0
Pterosperma_sp.	0	108	0	12	0	4	6	6	0	0	0	0	0	3	16	3	0	0	30	0	0	3	0	3	678	0	3
Pycnococcaceae_X_sp.	209	134	0	329	14	20	61	243	37	25	70	3	17	66	83	44	0	0	0	182	259	39	129	613	618	3072	153
Pycnococcaceae-clade1-sp.	0	0	0	0	0	0	0	0	0	0	0	0	0	0	0	4	0	0	0	0	0	4	0	0	0	0	0
Pylaiella_sp.	4	10	0	13	3	0	0	0	0	0	0	0	59	40	46	0	0	0	0	73	9	0	0	0	0	0	958
Pyramimonadales_XXX_sp.	12	13	0	0	9	0	4	0	0	0	0	0	0	0	0	0	0	0	0	0	0	0	0	0	0	0	0
Pyramimonas_australis	48	19	0	13	126	255	266	63	22	0	29	6	198	156	155	3	41	93	0	27	8	6	0	8	0	29	0
Pyramimonas_disomata	0	0	0	0	0	0	0	0	0	0	0	0	0	0	0	0	0	7	0	0	0	0	0	0	0	0	0
Pyramimonas_gelidicola	0	0	0	0	44	59	6	4	21	3	3	0	5	0	4	0	3	0	0	0	0	24	293	0	3	0	0
Pyramimonas_olivacea	0	0	0	0	0	0	11	0	0	0	0	0	0	0	0	0	0	0	0	0	0	3	0	0	0	0	0
Pyramimonas_propulsa	29	0	0	0	4	0	14	0	0	0	4	0	6	3	0	0	0	0	0	0	0	0	0	0	3	42	0
Pyramimonas_sp.	154	38	0	10	42	43	44	68	3	58	82	15	51	95	11	0	7	28	0	10	0	18	38	15	5	67	0
Pyrophacus_steinii	5	0	0	0	0	0	0	0	0	0	0	0	0	0	0	0	0	0	0	0	157	19	0	70	38	0	0
Radial-centric-basal-Coscinodiscophyceae_X_sp.	0	0	0	0	0	0	0	0	0	0	0	0	0	0	0	0	0	0	0	0	0	0	11	0	0	0	0
Raphid-pennate_X_sp.	0	0	0	7	0	0	0	1273	0	0	0	0	0	3	0	0	0	0	0	26	15	0	3	134	0	4	0
RCC391_sp.	0	0	0	0	0	0	0	0	0	0	0	0	3	3	0	0	0	3	0	0	5	0	0	0	0	0	0
Reckertia_filosa	5	41	0	10	9	171	91	89	15	3	14	0	0	4	5	0	0	20	0	107	29	50	15	6	3	0	15
Rhizosolenia_delicatula	46	3	0	0	0	0	6	0	14	69	93	0	0	0	11	21	13	0	0	20	11	457	167	0	67	9	9
Rhizosolenia_imbricata	0	0	0	0	0	0	0	0	81	439	40	5	55	5	44	0	0	0	0	0	0	0	0	0	0	0	0
Rhizosolenia_similoides	3	0	0	0	0	4	34	23	170	44	0	19	54	0	61	0	0	23	0	17	5	134	49	9	12	0	0
Rhodomonas_salina	24	0	0	0	4	0	13	0	0	0	0	0	0	0	0	0	0	0	0	0	0	0	0	0	0	0	0
Rhodomonas_sp.	3	3	0	3	6	5	0	0	0	16	8	0	0	0	9	0	3	5	0	39	0	3	45	0	0	6	0
Rhogostoma_sp.	0	0	0	0	0	0	0	0	0	0	0	0	0	0	0	0	0	0	0	0	0	0	0	0	0	0	16
Rhogostoma-lineage_X_sp.	0	0	0	0	0	0	0	0	0	0	0	0	0	0	0	11	0	0	0	0	0	0	0	0	9	0	0
Rhopalodia_gibba	10	0	0	0	0	0	0	0	0	0	0	0	0	0	7	0	0	0	0	18	0	0	0	0	0	0	0
Ruthnielsenia_tenuis	0	0	0	12	0	0	0	0	0	0	0	0	0	0	0	0	0	0	0	0	0	0	0	0	0	0	0
Saccharina_japonica	16	30	0	14	336	1153	47	89	40	0	0	0	5	345	369	15	326	9	34	27	5	10	133	231	28	463	0
Sandona_sp.	0	7	0	0	0	0	0	0	0	0	0	0	0	0	0	0	0	0	0	0	0	0	0	0	4	10	0
Sandonidae_X_sp.	0	0	0	0	0	0	0	0	0	0	7	0	0	0	0	31	0	0	0	0	0	0	0	0	0	0	0
Sarcinochrysidaceae_X_sp.	0	0	0	0	0	0	0	0	0	0	0	0	0	0	0	0	0	0	0	105	20	23	3	5	0	0	0
Sarcinochrysis_sp.	0	0	0	3	0	3	0	0	0	0	4	0	0	0	0	0	0	0	0	19	23	4	0	0	0	3	0
Sargassum_thunbergii	3	3	0	618	4	10	0	75	26	4	4	0	10	0	0	0	2193	0	0	0	0	0	0	0	0	0	3
Scenedesmus_abundans	0	0	0	0	0	0	0	0	0	0	0	0	0	0	0	0	0	0	0	0	0	0	0	8	15	0	0
Scenedesmus_armatus	0	3	0	0	3	0	0	0	0	0	0	0	0	0	0	0	0	0	0	36	0	0	3	0	0	0	0
Scenedesmus_obliquus	0	0	0	0	7	3	0	0	0	0	0	0	0	0	0	0	0	0	0	0	0	0	0	0	0	0	0
Scrippsiella_acuminata	5	0	0	30	39	10	0	9	0	0	17	0	6	26	81	22	4	7	59	22	3	7	8	18	9	0	0
Sey055-lineage_X_sp.	0	0	0	0	0	0	0	0	0	0	0	0	3	0	0	0	0	0	0	6	8	0	0	0	0	0	0
Skeletonema_ardens	0	0	0	0	4	0	0	0	0	0	0	0	0	0	0	0	0	0	0	14	0	0	352	170	0	0	0
Skeletonema_costatum	0	0	0	0	115	8	97	450	3	71	10	0	0	0	0	0	0	0	0	0	13	39	480	71	3	0	0
Skeletonema_marinoi	19	0	0	0	0	0	9	925	4	89	157	254	219	7	11	3	0	0	0	3	4	0	613	471	74	8	168
Skeletonema_menzellii	2663	209	0	15	116	41	394	16	17	13	14	7	3	50	47	44	42	377	4757	7481	384	1428	1849	3381	472	715	12
Skeletonema_pseudocostatum	2347	577	0	15	91	34	180	72	0	8	36	21	124	9	32	2056	3908	334	0	4776	225	9626	4847	2996	511	130	0
Skeletonema_sp.	14189	3083	3	489	1565	465	2777	690	1062	2642	1045	1443	344	271	645	187	242	2179	422	17818	1508	6427	5446	5711	2210	4550	485
sm27-lineage_X_sp.	0	0	0	0	0	0	0	3	9	0	0	0	0	0	0	0	4	8	0	21	4	0	0	0	0	0	0
Sphacelaria_sp.	0	0	0	9	0	0	0	3	31	13	0	4	0	0	4	0	0	0	0	6	324	0	0	0	0	0	0
Spiniferodinium_galeiforme	0	0	0	0	0	0	0	0	4	0	7	0	0	0	0	0	0	0	0	0	0	0	0	0	0	4	0
Spumella_elongata	0	0	0	0	298	67	3	0	0	0	0	0	0	0	0	0	0	0	0	0	0	0	0	0	0	0	0
Spumella_sp.	0	0	0	0	142	20	28	0	0	0	0	0	0	0	0	6	0	0	0	0	0	7	0	0	0	0	0
Spumella_vulgaris	0	0	0	0	10	0	0	0	0	0	0	0	0	0	0	0	0	0	0	0	0	0	0	0	0	0	0
Stauroneis_kriegeri	0	0	0	0	0	0	0	0	0	0	0	0	0	0	5	0	0	0	0	0	0	0	0	0	0	9	0
Staurosirella_Nanofrustulum_sp.	0	11	0	16	0	3	0	3	0	0	3	0	0	0	0	0	3	5	0	31	3	7	0	0	5	0	0
Stephanopyxis_turris	0	0	0	0	0	0	0	7	4	1046	145	0	0	0	0	0	0	0	0	0	0	10	112	0	5	0	0
Stoeckeria_algicida	4	0	0	0	0	0	3	0	12	440	303	0	70	0	7	54	0	0	0	23	0	0	0	0	3	0	0
Striatella_unipunctata	0	42	0	12	0	0	0	0	0	0	0	0	0	0	16	0	3	0	0	0	3	0	0	0	0	0	0
Stylodinium_littorale	0	0	0	0	0	3	0	0	0	0	0	0	0	0	0	0	3	0	0	10	0	5	0	0	0	0	0
Suessiales_XX_sp.	75	73	0	92	7	15	3	53	24	6	0	0	22	107	90	17	18	3	0	88	283	19	0	13	11	33	18
Surirella_sp.	24	23	0	21	33	10	68	14	0	3	0	0	0	7	163	0	10	57	0	59	31	3	3	0	0	0	0
Symbiodinium_microadriaticum	0	0	0	0	0	0	0	0	0	0	0	0	0	0	0	0	0	0	0	39	7	13	0	0	0	0	6
Symbiodinium_sp._Clade_A	0	0	0	0	0	11	3	6	6	6	24	0	11	0	4	6	0	5	0	9	19	3	0	9	0	8	0
Symbiodinium_sp._Clade_C	0	13	0	0	0	0	4	0	0	77	0	0	0	32	47	6	8	9	0	20	4	4	3	0	4	0	0
Syndinium_sp.	32	12	0	0	0	8	0	0	0	0	0	0	0	0	0	0	0	0	0	6	53	0	72	0	4	0	0
Synedra_sp.	19	0	0	0	0	0	0	0	0	0	0	0	0	0	0	0	3	0	0	159	19	19	0	79	0	0	0
Synurales_XX_sp.	0	0	0	0	0	0	4	0	0	0	0	0	0	0	0	0	0	0	0	0	16	0	0	0	0	0	0
Syracosphaerales_XX_sp.	57	0	0	0	0	0	7	0	0	0	0	0	4	30	0	0	0	9	0	27	0	9	3	3	4	5	0
Tabularia_tabulata	0	0	0	0	0	0	3	27	0	0	0	0	0	0	12	0	0	0	0	3	0	0	0	24	0	0	0
TAGIRI1-lineage_X_sp.	41	0	0	0	104	33	46	26	17	4	76	0	0	283	198	129	0	7	22	10	56	225	53	6	10	10	64
Talaroneis_posidoniae	38	0	0	0	0	0	0	0	0	0	0	0	0	0	0	0	0	0	0	0	0	57	597	0	0	0	0
Teleaulax_acuta	12	383	0	235	270	603	5498	55	418	802	901	550	2253	1809	198	0	89	601	0	101	10	56	388	19	34	193	40
Teleaulax_amphioxeia	0	0	0	0	0	0	0	0	0	0	0	0	6	0	0	0	0	0	0	0	0	0	0	0	0	0	0
Teleaulax_gracilis	138	1287	126	565	753	260	3090	193	313	256	349	458	1954	880	297	0	199	275	0	139	11	102	431	278	49	289	86
Teleaulax_sp.	1686	1077	0	274	283	73	292	92	29	15	24	87	167	57	88	0	28	142	0	474	11	92	758	443	91	302	12
Tenuicylindrus_belgicus	0	0	0	0	0	0	0	0	0	0	0	0	0	0	0	0	0	0	0	0	0	0	4	0	0	0	0
Tetraselmis_rubens	0	9	0	9	0	0	0	10	0	4	12	0	0	12	327	31	3	15	0	116	111	15	0	38	14	88	0
Tetraselmis_sp.	0	0	0	0	16	0	0	0	0	0	0	0	0	0	0	0	0	0	0	0	0	0	0	0	0	0	0
Tetraselmis_striata	0	7	0	23	13	0	4	81	4	3	90	0	0	18	3	0	3	3	28	12	44	43	0	28	27	69	5
Thalassionema_frauenfeldii	0	0	0	0	0	0	0	0	0	0	0	0	4	0	0	0	0	0	0	22	0	100	23	0	3	0	0
Thalassionema_sp.	0	0	0	0	0	0	0	0	0	0	0	0	0	0	0	0	0	0	0	0	0	7	0	0	0	0	0
Thalassiosira_allenii	4	0	0	0	0	0	0	0	0	0	0	0	0	0	0	7	3	0	0	0	0	0	0	0	3	0	0
Thalassiosira_anguste-lineata	142	16	0	86	77	23	272	1079	23	610	242	349	24	0	0	0	10	0	0	14	0	23	3	194	4	0	0
Thalassiosira_concaviuscula	503	64	0	97	157	41	474	279	3	8	0	19	10	5	3	0	0	3	0	34	4	406	284	212	35	13	29
Thalassiosira_delicatula	0	0	0	0	0	0	0	0	0	0	0	0	0	0	0	4	21	0	0	0	0	32	0	0	0	0	0
Thalassiosira_eccentrica	0	0	0	0	0	0	0	0	0	0	0	0	0	0	0	0	0	0	0	0	0	6	0	0	0	0	0
Thalassiosira_guillardii	0	0	0	0	8	9	5	0	0	0	0	0	0	0	0	0	0	0	0	0	0	29	114	14	0	0	0
Thalassiosira_lundiana	255	0	0	0	24	24	46	3	0	0	0	0	0	0	0	0	6	0	0	4	0	117	68	0	0	0	21
Thalassiosira_mala	8	0	0	0	96	38	124	310	0	9	5	7	0	0	0	0	0	0	0	48	3	1352	1083	41	50	9	58
Thalassiosira_minima	86	4	0	0	84	22	200	208	3	347	253	88	147	0	5	0	3	0	18	61	0	904	1928	522	20	0	0
Thalassiosira_minuscula	0	0	0	0	0	0	0	0	0	0	0	0	0	0	0	0	0	0	0	0	0	390	22	21	0	0	0
Thalassiosira_oceanica	12	0	0	0	0	0	0	0	0	0	0	0	0	3	0	0	0	0	0	0	0	0	0	0	0	0	3
Thalassiosira_profunda	4	24	0	24	10	19	88	20	9	8	16	3	7	10	21	0	0	0	0	25	17	55	3	131	38	29	53
Thalassiosira_pseudonana	4	0	0	0	45	4	3	0	4	37	0	0	0	0	0	0	0	0	0	0	0	0	16	11	0	0	3
Thalassiosira_rotula	4	0	0	7	116	55	703	461	3	16	13	3	43	3	0	0	15	3	0	0	0	4039	87	0	19	0	13
Thalassiosira_sp.	977	29	0	0	51	14	47	0	7	13	17	15	352	3	117	0	89	302	311	1411	17	2625	1833	489	311	184	9
Thalassiosira_tenera	0	0	0	0	9	0	0	8	0	0	0	0	0	7	0	0	0	0	223	3	4	0	5	0	0	0	0
Thalassiothrix_longissima	0	0	0	0	0	0	0	0	0	0	0	0	0	0	0	0	0	4	0	0	0	0	0	0	0	0	0
Thalassomyxa_sp.	6	3	0	0	0	0	0	0	0	4	0	0	0	0	0	0	0	0	0	3	0	0	0	3	0	12	0
Thaumatomastix_salina	0	0	0	0	0	8	192	0	0	0	0	0	0	0	0	0	0	0	0	0	0	0	0	0	0	0	0
Thaumatomastix_sp.	10	0	0	0	0	128	6	4	3	0	0	0	0	0	5	0	0	6	0	25	0	19	8	4	0	0	0
Thaumatomonadida_XX_sp.	7	35	0	74	163	537	561	29	443	324	40	21	3	9	201	19	4	35	311	4	0	29	31	3	13	5	3
Thaumatomonadidae_X_sp.	0	5	0	6	3	77	174	0	4	0	0	0	0	0	0	0	0	0	0	0	0	0	0	0	0	0	0
Thaumatomonas_sp.	0	0	0	0	0	0	0	109	3	0	0	0	0	0	0	0	0	0	0	0	0	0	0	0	0	0	0
Thecadinium_kofoidii	0	0	0	0	0	0	0	14	0	0	4	0	0	0	0	0	0	0	44	0	0	3	0	0	0	0	18
Thoracosphaeraceae_X_sp.	0	0	0	17	0	16	0	0	68	44	43	5	7	9	47	31	0	0	0	21	0	30	4	16	38	29	3
Togula_jolla	0	0	0	0	0	3	0	0	0	0	0	0	0	0	0	0	0	0	0	0	0	0	0	0	0	20	0
Torodinium_robustum	0	4	0	19	3	10	0	0	3	0	0	0	0	0	0	0	0	0	0	6	0	0	0	3	0	9	0
Toxarium_undulatum	0	0	0	0	0	0	0	0	0	0	0	0	0	0	0	0	0	0	0	5	0	0	0	0	0	0	0
Trebouxia_sp.	0	0	0	0	3	0	0	12	0	0	3	0	0	0	0	0	0	0	0	0	0	0	0	0	0	0	0
Trebouxia_usneae	0	0	0	0	0	0	0	0	0	0	0	0	0	0	0	5	0	0	0	0	0	0	0	0	0	0	0
Trentepohlia_sp.	0	0	0	0	0	0	0	0	0	0	0	0	0	0	0	5	0	0	0	0	0	0	0	0	0	0	0
Tribonema_marinum	0	0	0	0	0	0	0	0	0	0	0	0	0	0	0	0	0	0	0	28	0	3	0	0	0	0	0
Triparma_eleuthera	10	3	0	5	0	0	0	0	0	0	0	0	0	0	0	0	0	0	0	32	0	0	0	0	0	0	0
Triparma_laevis_clade	63	9	0	3	10	0	22	10	41	12	21	0	3	0	0	0	0	0	2575	0	0	0	17	0	7	0	0
Triparma_laevis_f._inornata	0	0	0	0	0	0	0	0	0	0	0	0	0	0	0	0	0	0	0	0	0	0	0	0	3	0	0
Triparma_pacifica	80	16	0	3	5	0	0	14	12	4	53	7	40	3	6	0	0	3	0	55	0	0	4	14	4	26	0
Tripos_candelabrus	0	0	0	0	0	0	0	0	0	0	0	0	0	0	0	0	0	0	0	25	0	0	0	0	0	0	0
Tripos_contrarius	0	0	0	0	0	0	0	0	0	0	0	0	0	0	0	0	0	0	0	5	0	0	0	0	0	0	0
Tripos_furca	14	0	0	4	0	5	0	0	3	17	5	0	9	7	48	11	0	0	0	366	25	39	0	16	0	14	0
Tripos_fusus	0	0	0	0	0	0	0	0	0	0	0	0	0	0	5	0	0	0	0	8	0	9	0	0	0	0	0
Tripos_horridus	0	0	0	0	0	0	0	0	0	0	0	0	0	48	56	0	0	0	0	6	0	3	0	0	0	0	0
Tryblionella_apiculata	0	20	0	7	12	12	26	21	17	0	6	0	8	4	13	0	8	48	0	181	42	27	6	12	0	0	8
Ulva_intestinalis	0	0	0	5	0	0	0	0	0	8	0	0	10	22	17	0	0	0	0	0	5	0	0	0	0	3	0
Ulva_prolifera	0	147	0	17	0	0	0	0	0	0	0	0	0	0	0	6	7	0	0	0	42	7	5	10	0	0	3
Ulva_sp.	9	307	0	224	11	26	0	131	21	47	10	5	7	12	67	0	31	5	0	91	346	21	43	131	22	145	12
Ulvales-relatives_XX_sp.	0	0	0	0	0	0	0	58	4	0	7	0	0	3	0	13	20	0	0	9	0	0	0	4	3	5	5
Ulvophyceae_XXX_sp.	0	95	0	0	0	0	0	0	0	0	0	0	0	0	0	0	0	0	0	0	0	0	0	0	0	0	0
Undatella_sp.	0	0	0	0	0	0	0	0	4	0	0	0	0	0	17	0	0	0	0	0	0	0	0	0	0	0	0
Urgorri_complanatus	0	0	0	0	0	16	5	0	3	7	0	0	0	0	0	0	20	4	0	0	0	12	351	8	0	4	0
Vampyrellida_sp.	0	4	0	0	0	0	8	0	0	183	0	0	34	0	17	0	3	4	0	5	7	0	0	5	0	3	4
Vampyrellida_XX_sp.	14	0	0	8	0	0	0	3	51	0	0	0	0	3	0	0	0	0	0	19	6	0	179	17	0	9	0
Ventricleftida_XX_sp.	4	7	0	5	171	256	264	18	60	14	0	0	0	3	0	0	0	0	0	60	0	4	45	10	0	4	3
Ventrifissura_artocarpoidea	0	0	0	7	0	3	0	0	0	0	0	0	0	0	0	0	0	0	0	0	0	0	0	0	0	6	0
Ventrifissuridae_X_sp.	35	34	0	43	48	306	107	122	10	5	18	4	11	18	28	11	4	22	0	83	33	359	207	179	42	37	171
Warnowia_sp.	455	12	0	8	593	152	199	4	212	1167	270	148	709	2416	1125	826	21	429	97	1367	0	6	16	0	18	0	311
Woloszynskia_halophila	158	44	0	9	30	320	0	42	0	5	36	0	0	1326	2656	0	0	0	0	0	0	7	0	0	0	6	0
Woloszynskia_sp.	11	15	0	11	44	67	31	76	0	0	0	0	9	101	143	17	3	0	0	97	34	77	0	19	178	51	25
Zonaria_diesingiana	0	0	0	0	0	6	0	10	0	0	0	0	0	0	0	0	0	0	0	0	0	0	0	0	0	0	0
