# Supplementary material for: Assessing the Use of Molecular Barcoding and qPCR for Investigating the Ecology of Prorocentrum minimum (Dinophyceae), a Harmful Algal Species
Source: Microorganisms. 2021 Feb 28;9(3):510. doi: 10.3390/microorganisms9030510 (PMC7997176; doi:10.3390/microorganisms9030510)
Supplement: Supplementary file 1 [file microorganisms-09-00510-s001.zip › S3 Bare Island ASVs.xlsx]

## Sheet: Bare Island Table 
Column1	5/04/2016	3/05/2016	3/06/2016	7/06/2016	14/06/2016	5/07/2016	15/08/2016	6/09/2016	6/10/2016	10/11/2016	16/12/2016	9/01/2017	7/02/2017	8/03/2017	5/04/2017	5/06/2017
Abedinium_dasypus	0	7	0	0	0	15	0	0	0	0	0	0	0	0	0	0
Achnanthes_sp.	0	0	0	0	8	0	0	3	0	6	0	0	0	0	0	4
Achnanthidium_longipes	0	0	0	0	29	5	0	0	0	0	0	0	0	0	0	0
Acrochaete_endozoica	7	4	0	0	3	6085	8	26	9	0	0	3	16	0	61	0
Acrochaete_leptochaete	33	138	0	3	37	575	0	185	74	6	8	49	309	6	813	1772
Acrochaete_ramosa	15	147	7	6	29	117	0	16	4	0	4	3	308	0	446	660
Acrochaete_repens	0	6	0	0	0	7	30	28	16	19	34	15	19	0	33	0
Acrochaete_viridis	0	9	0	0	3	0	0	0	0	0	0	0	0	0	12	0
Acrothrix_sp.	0	0	0	0	0	0	0	0	0	0	0	0	3	0	0	0
Actinocyclus_curvatulus	30	21	0	56	114	23	6	6	120	102	40	107	32	119	348	14
Akashiwo_sanguinea	11	7	5	16	17	20	57	134	47526	369	20	0	3	21	302	8
Alexandrium_andersonii	0	0	0	0	0	11	0	0	0	0	0	0	0	0	0	0
Alexandrium_fraterculus	0	0	23	0	7	0	3	0	19	9	0	0	0	0	0	0
Alexandrium_hiranoi	0	0	0	57	0	0	91	312	15	994	1835	276	18	43	0	0
Alexandrium_minutum	0	0	0	57	0	0	0	0	0	10	0	4	0	0	10	0
Alexandrium_ostenfeldii	0	22	0	175	12	0	27	17	4	5	11	8	0	5	37	0
Alexandrium_pacificum	12	0	0	127	12	49	0	63	212	2136	829	663	0	21	64	19
Algirosphaera_robusta	6	7	0	0	0	0	0	0	0	0	0	0	0	0	0	0
Allapsidae_X_sp.	0	0	0	5	0	0	0	0	0	0	0	0	0	0	0	0
Amphidinium_carterae	0	0	0	0	0	0	3	0	0	0	0	0	0	0	0	0
Amphidinium_klebsii	0	0	0	0	0	0	0	0	0	3	0	0	0	0	0	0
Amphidinium_sp.	11	12	0	5	0	0	10	33	12	8	11	3	13	0	16	0
Amphidoma_languida	0	0	0	0	0	4	6	0	0	0	0	0	0	0	0	0
Amphisoleniaceae_X_sp.	3	0	0	0	7	0	0	0	0	0	0	5	0	65	0	0
Amphora_coffeaeformis	0	0	0	0	0	4	0	0	0	0	0	0	10	0	14	0
Amylax_buxus	0	0	0	0	0	0	9	0	0	0	14	0	0	0	0	0
Ankistrodinium_semilunatum	0	0	0	0	3	0	0	0	0	0	0	0	0	0	0	0
Ansanella_granifera	9	0	0	29	3	3	0	0	0	0	0	0	0	246	0	0
Apatococcus_lobatus	0	0	0	0	0	3	3	0	0	0	3	4	0	0	0	0
Apedinella_radians	45	32	0	367	637	262	143	119	104	136	4	53	8	7	259	7
Apocalathium_aciculiferum	0	0	0	0	0	0	7	0	0	0	0	0	0	0	0	0
Archaeperidinium_minutum	0	0	0	0	0	0	0	0	3	0	0	0	6	0	8	0
Arcocellulus_mammifer	10	0	0	0	0	0	0	0	0	0	0	0	0	0	0	0
Asterionella_glacialis	3	0	0	0	0	0	0	0	0	0	0	0	0	0	20	0
Asterionellopsis_glacialis	0	3	0	0	7	7	0	4	0	0	0	0	0	0	0	0
Asterochloris_phycobiontica	0	0	0	0	0	21	0	0	0	0	0	0	0	0	0	0
Asterocladon_rhodochortonoides	0	0	0	0	0	0	0	0	0	0	0	0	4	0	41	0
Auranticordis_quadriverberis	0	0	0	0	14	0	0	0	0	0	0	0	0	0	0	0
Aureococcus_anophagefferens	12033	307	7	15	71	537	204	613	145	22	161	3910	3968	52	165	53
Azadinium_polongum	0	0	0	0	0	0	0	0	0	0	0	0	0	0	0	12
Azadinium_poporum	0	0	0	0	0	0	0	0	0	0	0	0	0	14	0	0
Azadinium_trinitatum	0	0	0	0	0	0	0	0	0	0	0	0	3	0	0	0
Balechina_pachydermata	0	0	0	0	0	0	0	17	0	15	11	7	0	0	0	0
Basal_Cryptophyceae-1_X_sp.	0	0	0	0	5	0	0	0	0	0	0	0	0	0	0	0
Bathycoccus_prasinos	2988	2007	217	885	1208	14766	1528	5459	7858	2995	2881	9647	1552	76	721	14147
Biddulphia_alternans	0	5	0	0	0	0	0	0	0	0	0	0	0	0	6	0
Biecheleria_cincta	40	0	0	0	0	14	0	0	512	18	11	47	45	75	55	13
Bigelowiella_sp.	0	0	0	0	0	0	0	0	0	0	0	0	3	0	0	0
Blastodinium_contortum	0	0	0	0	0	8	0	0	3	0	0	0	3	3	21	0
Blastodinium_crassum	3	3	0	0	0	11	0	0	0	0	0	0	39	5	0	0
Blastodinium_mangini	0	0	0	0	0	32	0	17	0	0	0	0	0	4	53	0
Blastodinium_navicula	0	0	0	0	0	0	0	0	0	0	0	0	0	0	4	0
Blastodinium_sp.	0	0	0	0	0	0	0	0	0	0	0	0	3	0	31	0
Blepharocysta_sp.	0	0	0	0	0	0	0	0	0	0	0	0	6	0	0	0
Blidingia_dawsonii	0	0	0	0	9	0	0	0	0	0	6	0	0	0	0	0
Blixaea_quinquecornis	0	0	0	16	0	0	0	0	0	0	0	0	7	0	118	0
Bonamia_perspora	0	0	0	0	0	29	0	0	0	0	0	0	0	0	0	0
Botuliforma_benthica	0	0	0	0	0	0	0	0	0	4	18	0	0	15	0	0
Botuliformidae_X_sp.	0	13	0	12	0	0	75	41	19	9	67	15	0	61	25	0
Braarudosphaera_bigelowii	0	0	0	0	0	0	0	0	0	15	7	19	5	0	0	0
Calcidiscus_leptoporus	0	3	0	0	0	0	0	0	0	0	0	0	0	0	0	0
Calcihaptophycidae_XX_sp.	0	0	0	0	0	0	0	0	0	0	0	0	16	0	0	0
Calyptrosphaera_sp.	0	21	0	0	4	10	0	16	15	5	0	0	0	4	0	0
Caulerpa_racemosa	0	0	0	0	0	0	0	0	0	0	0	0	4	0	16	0
CCW10-lineage_X_sp.	203	6	0	153	106	78	15	32	41	19	42	15	4	6	64	28
Cerataulina_pelagica	263	26	0	4	25	0	167	1806	584	179	612	42	5	65	3290	175
Ceratium_furcoides	0	0	0	11	0	0	0	0	0	0	0	0	0	0	0	0
Ceratoperidinium_falcatum	49	33	20	0	17	25	30	78	0	42	147	574	4	58	24	0
Cercozoa_XXXX_sp.	32	84	0	661	41	53	130	495	35	56	80	23	0	42	461	14
Chaetoceros_brevis	0	0	0	0	0	0	0	12	0	0	0	0	0	0	0	0
Chaetoceros_debilis	0	9	0	8	7	119	171	3807	286	21	164	14	0	12	6	0
Chaetoceros_decipiens	87	208	0	3	12	75	4456	2149	1247	234	60	135	185	27	102	35
Chaetoceros_didymus	0	0	0	0	0	0	10	13	3	30	0	0	0	0	0	0
Chaetoceros_jonquieri	0	7	0	0	0	0	0	0	0	0	0	0	6	0	0	0
Chaetoceros_lorenzianus	5	0	0	3	18	103	43	72	45	448	37	0	0	10	0	0
Chaetoceros_muellerii	183	240	0	24	32	144	45	455	325	1662	109	2048	123	17	26	0
Chaetoceros_peruvianus	156	0	31	0	0	11	328	603	43	98	24	0	5	29	29	0
Chaetoceros_pumilum	233	3	0	28	18	0	0	0	0	0	0	0	0	0	47	0
Chaetoceros_setoense	0	0	0	0	0	0	0	9	0	0	0	0	0	0	0	0
Chaetoceros_socialis_debilis	3	560	0	79	19	50	179	364	20	4	11	14	0	4	0	0
Chaetoceros_sp.	6	3	0	0	7	93	157	8462	24	0	3	0	0	15	4	28
Chaetoceros_sp_P._quinquecorne_endosymbiont	618	324	73	32	66	28	0	81	11254	3306	953	23123	400	334	1984	22
Chaetoceros_tenuissimus	0	0	0	0	0	0	0	0	42	0	3	127	0	0	0	0
Chattonella_marina	0	0	0	0	0	0	0	0	0	0	0	0	0	0	46	0
Chlamydomonas_parkeae	0	0	0	0	11	0	19	0	17	0	0	3	0	0	0	0
Chlamydomonas_reinhardtii	0	0	0	0	0	0	0	482	0	0	0	0	0	0	0	0
Chlamydomonas_sp.	11	31	0	0	23	0	13	39	24	0	12	7	85	8	44	0
Chlorellidium_tetrabotrys	0	4	0	0	0	0	0	0	0	0	0	0	4	22	0	0
Chlorodendrales_XX_sp.	93	72	0	135	38	187	111	155	23	37	10	5	32	580	112	0
Chloroparvula_japonica	0	4	0	0	0	0	0	0	0	11	0	3	0	0	0	0
Chloroparvula_pacifica	25	568	194	0	32	15	4	10	3	0	11	0	8	0	6	0
Chloropicon_laureae	0	13	0	0	0	0	0	0	0	0	0	0	0	0	0	0
Chloropicon_mariensis	0	0	0	0	0	9	0	0	0	0	0	0	0	0	0	0
Chloropicon_roscoffensis	325	997	282	3	96	104	47	8	0	6	0	0	62	53	19	0
Chloropicon_sieburthii	3	69	0	0	4	0	6	0	7	6	0	0	0	0	6	0
Chloropicon_sp.	0	12	0	0	6	0	0	0	0	0	0	0	0	0	0	0
Chlorothrix_sp.	0	0	0	0	0	9	0	0	0	0	0	0	0	0	0	0
Choricystis_minor	0	0	0	9	0	0	0	0	0	0	0	0	0	0	0	0
Choricystis_sp.	207	0	0	0	4	0	0	0	0	0	0	0	0	3	0	0
Chrysocampanula_spinifera	10	0	0	0	0	0	0	58	18	0	18	32	0	0	0	0
Chrysochromulina_leadbeateri	8	0	0	0	0	0	0	4	0	4	0	0	5	0	0	0
Chrysochromulina_rotalis	37	6	0	0	0	0	9	0	0	0	0	0	0	0	0	0
Chrysochromulina_scutellum	0	0	0	0	7	0	0	0	0	0	0	0	0	0	0	0
Chrysochromulina_sp.	2141	1351	106	137	1796	1345	254	1200	383	190	103	570	1266	15	1508	1748
Chrysophyceae_Clade-C_X_sp.	108	30	0	10726	539	52	39	519	55	114	118	421	24	0	312	219
Chrysophyceae_Clade-F_X_sp.	4	10	0	74	53	38	7	137	24	11	27	49	12	0	22	25
Chrysophyceae_Clade-G_X_sp.	17	11	30	231	139	26	0	139	34	22	46	13	28	0	37	51
Chrysophyceae_Clade-H_X_sp.	107	20	0	3195	970	156	99	468	123	30	321	211	23	3	61	197
Chrysophyceae_Clade-I_X_sp.	110	4	0	321	183	24	38	260	47	19	79	36	5	7	42	75
Chrysophyceae_XXX_sp.	0	0	0	267	74	89	3	65	4	23	0	0	0	0	0	62
Chrysowaernella_hieroglyphica	0	14	0	0	0	0	0	0	0	0	8	0	0	17	7	287
Chytriodinium_affine	0	6	0	0	0	0	0	0	0	0	0	0	0	0	0	0
Chytriodinium_roseum	9	13	0	0	13	0	0	13	0	0	4	0	0	0	7	0
Chytriodinium_sp.	0	9	0	4	24	6	26	41	29	0	6	0	9	0	131	0
Cladophora_glomerata	0	3	0	0	0	8	0	13	5	0	6	0	0	0	7	0
Climaconeis_riddleae	0	0	16	0	0	0	0	0	0	0	0	0	0	0	0	0
Climacosphenia_moniligera	0	7	0	0	0	77	0	0	0	0	0	0	6	0	0	0
Cocconeis_sp.	7	3	0	0	3	32	0	34	4	0	0	3	33	0	31	0
Coelastrum_microporum	0	0	0	8	0	0	0	0	0	0	0	0	0	0	0	0
Coolia_monotis	0	0	0	7	0	0	0	0	5	0	0	0	0	0	0	0
Corethron_hystrix	0	0	0	0	0	0	0	0	6	0	4	0	0	0	0	0
Coronosphaera_mediterranea	0	0	0	0	0	0	0	0	0	0	0	0	3	0	17	0
Coscinodiscus_granii	0	0	0	6	0	0	0	0	0	0	0	0	0	3	97	0
Coscinodiscus_radiatus	0	0	0	4	0	0	0	0	0	0	0	0	0	0	115	0
Coscinodiscus_sp.	0	0	0	0	6	0	0	0	0	0	0	0	0	0	6	12
Coscinodiscus_wailesii	0	0	0	0	0	0	6	0	0	0	0	0	0	0	0	0
Crustomastigaceae_X_sp.	0	0	0	0	0	0	3	69	0	0	0	0	0	0	0	0
Crustomastigaceae-AB_sp.	0	0	0	0	0	9	38	158	4	9	0	6	0	0	0	0
Crustomastix_didyma	0	0	0	0	0	0	0	0	0	23	6	3	0	0	0	0
Cryomonadida_XX_sp.	0	0	0	0	0	0	0	0	0	0	145	17	0	172	3	0
Cryothecomonas_aestivalis	69	22	0	920	92	183	111	1097	160	164	529	50	8	6	144	49
Cryothecomonas_sp.	0	0	0	0	0	160	273	182	175	371	574	36	8	11	43	21
Cryothecomonas-lineage_X_sp.	31	0	0	0	0	10	0	0	0	0	0	33	0	0	0	0
Cryptomonadales_X_sp.	31	395	17	52	287	113	66	177	127	183	34	63	13	8	1041	152
Cyclophora_tenuis	6	6	0	0	0	0	0	0	0	0	0	0	0	0	34	0
Cyclotella_atomus	842	62	0	8	3	12	4	6	0	0	0	0	20	44	70	0
Cyclotella_meneghiniana	0	0	0	4	0	0	0	0	0	0	0	0	0	0	0	0
Cyclotella_scaldensis	0	0	0	0	0	0	0	0	0	0	0	0	0	0	3	0
Cyclotella_sp.	1251	0	0	38	4	79	34	922	20	30	0	4	0	20	95	0
Cyclotella_striata	7	0	0	0	7	0	0	0	4	0	0	8	4	8	184	28
Cylindrotheca_closterium	36	31	0	8	17	62	0	40	33	240	122	100	72	3	81	92
Cymbella_capitata	0	0	0	5	0	0	0	0	0	0	0	0	0	0	17	43
Cymbella_signata	0	0	0	0	0	0	0	0	0	0	7	0	0	0	0	0
Cymbella_similis	0	0	0	3	0	0	0	15	3	0	52	7	0	0	0	0
Cyphoderia_sp.	0	0	0	0	0	0	0	0	0	0	0	0	0	0	0	45
Dactyliosolen_blavyanus	35	3	0	0	0	0	0	5	7	18	52	0	0	9	0	0
Delphineis_sp.	0	0	0	0	3	0	0	0	0	0	0	0	0	0	4	0
Desmochloris_sp.	0	0	0	0	0	0	6	0	0	0	3	0	0	0	0	0
Desmodesmus_communis	0	0	0	18	5	0	0	0	0	0	0	0	0	0	0	0
Desmodesmus_sp.	0	0	0	6	0	0	0	0	0	0	0	0	0	0	0	0
Detonula_pumila	7	53	0	0	0	62	42	12	0	0	25	12	4	3	57	0
Dicrateria_rotunda	0	35	29	0	20	15	5	0	19	5	6	16	0	0	8	0
Dictyocha_globosa	0	3	0	0	0	0	4	0	7	384	22	6	0	0	0	0
Dictyocha_sp.	0	0	0	0	0	67	0	0	0	0	0	0	0	0	5	0
Dictyocha_speculum	0	3	0	0	6	8	4	23	514	182	10	36	0	3	8	1228
Dictyochales_X_sp.	25	0	0	0	0	0	0	0	0	0	0	0	0	0	0	0
Dictyopteris_polypodioides	0	18	0	0	4	0	0	0	0	0	4	0	0	0	0	241
Dictyosphaerium_ehrenbergianum	0	0	0	14	0	0	0	0	0	0	0	0	0	0	0	0
Dictyota_dichotoma	20	18	0	0	0	0	0	7	4	0	0	0	0	0	3	287
Dilabifilum_arthropyreniae	0	0	0	0	0	15	0	0	6	0	0	0	0	0	0	0
Dino-Group-I_XX_sp.	0	9	0	0	7	25	0	10	0	0	0	0	0	0	0	0
Dino-Group-I-Clade-1_X_sp.	1668	1467	294	336	1750	1614	606	2693	642	1129	1833	2129	472	971	4435	330
Dino-Group-I-Clade-2_X_sp.	0	22	0	4	34	26	0	19	8	0	0	0	0	0	0	0
Dino-Group-I-Clade-3_X_sp.	71	3	0	6	3	0	4	3	19	0	76	4	203	352	66	0
Dino-Group-I-Clade-4_X_sp.	71	4171	187	86	337	1083	235	255	860	603	228	234	95	86	240	871
Dino-Group-I-Clade-5_X_sp.	341	855	345	6	418	425	371	1376	324	1313	2222	892	529	4	4427	2936
Dino-Group-I-Clade-6_X_sp.	0	0	0	0	0	35	0	0	0	0	0	0	0	0	0	0
Dino-Group-I-Clade-7_X_sp.	0	0	0	0	0	4	0	0	0	0	0	0	0	0	0	0
Dino-Group-I-Clade-8_X_sp.	0	18	0	0	14	7	0	0	27	4	0	3	0	0	20	0
Dino-Group-II_XX_sp.	77	205	0	7	41	42	36	16	28	78	181	159	69	0	615	60
Dino-Group-II-Clade-1_X_sp.	113	617	103	101	1162	542	67	228	317	528	700	327	228	12	941	481
Dino-Group-II-Clade-10-and-11_X_sp.	720	1857	108	35	418	491	231	502	344	477	1085	713	561	86	2271	770
Dino-Group-II-Clade-12_X_sp.	9	101	0	22	178	23	10	18	23	7	22	19	29	0	114	31
Dino-Group-II-Clade-13_X_sp.	0	87	0	12	41	7	3	10	7	71	9	3	59	0	18	0
Dino-Group-II-Clade-14_X_sp.	54	133	0	131	457	1102	28	81	108	277	139	253	43	23	402	142
Dino-Group-II-Clade-15_X_sp.	0	0	0	0	0	0	0	0	0	0	0	0	0	0	24	0
Dino-Group-II-Clade-16_X_sp.	0	87	18	4	53	32	10	154	129	0	257	10	213	0	94	19
Dino-Group-II-Clade-17_X_sp.	16	81	0	3	20	33	0	0	9	114	10	43	23	0	144	128
Dino-Group-II-Clade-18_X_sp.	0	0	0	0	0	0	5	0	0	3	0	0	19	0	0	0
Dino-Group-II-Clade-19_X_sp.	9	92	0	0	0	4	0	0	0	0	0	8	13	4	95	104
Dino-Group-II-Clade-2_X_sp.	28	111	0	16	37	46	68	75	271	235	61	156	42	26	185	22
Dino-Group-II-Clade-20_X_sp.	10	46	0	0	31	56	3	0	0	0	33	0	11	0	57	0
Dino-Group-II-Clade-21_X_sp.	0	0	0	0	0	0	0	0	0	0	10	0	0	0	0	0
Dino-Group-II-Clade-22_X_sp.	43	112	12	0	87	57	12	28	4	11	226	211	70	16	296	6
Dino-Group-II-Clade-23_X_sp.	0	62	19	0	3	23	0	17	3	0	0	0	3	0	9	0
Dino-Group-II-Clade-24_X_sp.	4	14	0	0	0	0	0	0	0	0	0	0	0	0	0	0
Dino-Group-II-Clade-25_X_sp.	0	4	0	0	16	6	0	121	63	3	17	7	0	0	0	0
Dino-Group-II-Clade-26_X_sp.	0	83	0	0	36	41	0	0	5	0	60	0	5	0	24	0
Dino-Group-II-Clade-28_X_sp.	0	3	0	0	0	0	0	0	0	0	0	0	0	0	0	0
Dino-Group-II-Clade-3_X_sp.	49	343	6	6	77	76	55	133	156	145	61	99	101	0	154	0
Dino-Group-II-Clade-30_X_sp.	97	32	0	4	314	0	18	34	17	196	85	146	35	7	555	21
Dino-Group-II-Clade-32_X_sp.	0	15	0	0	0	0	0	0	81	0	8	0	0	0	77	0
Dino-Group-II-Clade-33_X_sp.	0	4	0	0	0	0	0	0	0	3	0	0	0	0	0	0
Dino-Group-II-Clade-36_X_sp.	0	0	0	0	9	11	0	0	0	0	322	207	144	0	22	0
Dino-Group-II-Clade-38_X_sp.	0	3	0	0	0	0	4	3	14	5	13	3	0	0	0	0
Dino-Group-II-Clade-39_X_sp.	25	74	65	211	254	21	4	39	26	105	21	64	9	0	192	533
Dino-Group-II-Clade-4_X_sp.	17	154	0	0	33	94	4	22	42	38	220	80	70	35	369	536
Dino-Group-II-Clade-41_X_sp.	0	0	0	0	0	0	0	0	0	0	3	19	0	0	0	0
Dino-Group-II-Clade-42_X_sp.	6	0	0	0	0	11	0	0	0	0	0	0	21	0	9	0
Dino-Group-II-Clade-44_X_sp.	56	82	0	75	352	68	12	0	4	77	137	8	0	7	81	40
Dino-Group-II-Clade-46_X_sp.	5	0	0	0	10	0	10	35	4	0	3	0	0	0	0	38
Dino-Group-II-Clade-47_X_sp.	49	39	0	0	0	0	6	4	12	19	120	9	11	20	23	0
Dino-Group-II-Clade-5_X_sp.	49	84	0	0	28	40	7	10	31	131	30	60	21	31	283	47
Dino-Group-II-Clade-50_X_sp.	29	34	0	3	0	13	8	0	0	62	0	0	10	0	180	0
Dino-Group-II-Clade-52_X_sp.	0	7	0	0	15	12	4	0	0	0	3	4	0	4	14	0
Dino-Group-II-Clade-56_X_sp.	13	3	0	0	0	0	0	0	0	0	0	0	3	0	54	0
Dino-Group-II-Clade-6_X_sp.	48	946	224	35	318	837	59	571	200	1524	691	165	70	0	246	492
Dino-Group-II-Clade-7_X_sp.	68	192	107	90	371	810	199	392	319	27	2277	427	38	4	171	370
Dino-Group-II-Clade-8_X_sp.	52	12	0	0	17	97	17	249	43	0	51	33	10	0	67	507
Dino-Group-II-Clade-9_X_sp.	0	0	0	0	0	0	5	0	0	5	0	0	0	0	3	0
Dino-Group-III_XX_sp.	366	768	169	245	1155	839	77	162	128	732	460	226	587	9	994	40
Dino-Group-V_XX_sp.	7	29	50	0	49	36	0	37	31	0	0	0	0	0	27	0
Dinophyceae_XXX_sp.	218	1052	49	159	249	216	480	179	40	1022	415	685	450	75	643	270
Dinophysis_acuminata	34	35	0	48	3	6	215	24	0	16	12	0	4	81	184	0
Dinophyta_XXXX_sp.	0	0	0	0	0	0	0	0	15	27	31	38	0	0	0	0
Diplopsalis_caspica	0	0	0	0	0	0	0	0	0	3	10	0	0	0	0	0
Discomonas_retusa	34	0	0	0	0	0	9	7	0	5	0	14	0	0	5	0
Ditylum_brightwellii	3	19	0	3	15	356	135	551	0	0	11	0	0	0	0	0
Ditylum_intricatum	0	3	0	0	0	0	3	0	0	0	0	0	0	0	0	7
Dolichomastigaceae-B_sp.	18	0	0	20	90	4	89	389	0	0	11	0	0	3	4	7
Dolichomastix_tenuilepis	0	0	0	0	0	0	4	7	0	0	0	0	0	0	16	0
Durinskia_dybowskii	0	0	0	18	0	0	0	0	0	0	0	0	0	0	0	0
Durinskia_sp.	0	0	0	88	0	0	0	0	0	0	0	0	0	0	0	0
Ebria_tripartita	158	135	0	0	0	4	2471	38	0	0	351	8	72	2032	621	0
Ectocarpus_siliculosus	2212	700	110	31	492	1668	401	2402	345	585	578	25	587	24	2132	77
Ellobiopsis_chattonii	0	10	20	0	13	5	0	0	0	0	0	0	0	0	0	0
Endo5-lineage_X_sp.	0	0	17	0	58	26	0	3	0	0	0	0	15	0	62	22
Entomoneis_sp.	0	7	0	0	0	3	0	0	0	0	0	0	0	0	4	81
Erythropsidinium_agile	0	0	0	0	0	0	0	21	0	0	179	0	0	0	0	0
Eucampia_sp.	10	29	0	0	0	0	145	1205	0	6	19	0	0	6	0	0
Euduboscquella_crenulata	3	232	0	6	4	98	3	29	151	18	126	122	7	16	390	33
Euduboscquella_sp.	0	0	0	0	0	0	0	10	22	0	3	0	0	0	0	0
Euglyphida_XX_sp.	0	0	0	3	6	11	0	0	0	0	11	0	0	0	6	0
Exallosorus_olsenii	0	0	0	5	0	0	0	0	0	0	0	0	0	0	0	0
Falcomonas_daucoides	137	27	0	100	120	270	73	103	73	12	33	76	17	3	158	718
Fibrocapsa_japonica	0	0	0	0	3	5	0	0	25	195	62	596	0	0	0	180
Filosa_XXX_sp.	0	0	0	0	0	6	0	0	3	0	0	0	0	0	24	0
Filosa-Imbricatea_XXX_sp.	11	16	0	27	13	51	0	39	0	0	23	19	0	0	49	16
Filosa-Thecofilosea_XXX_sp.	18	26	0	0	21	33	540	193	29	58	52	15	18	3	62	272
Florenciella_parvula	13	22	0	0	0	71	7	9	0	0	0	4	15	0	4	59
Florenciellales_X_sp.	287	148	0	0	33	34	0	8	3	8	6	48	234	4	36	81
Fragilariopsis_cylindrus	0	0	0	0	0	0	0	0	0	0	0	0	0	0	0	39
Fragilariopsis_sublineata	0	3	0	0	3	0	4	0	29	0	3	0	0	3	0	25
Fragilidium_mexicanum	0	0	0	0	0	0	0	0	0	0	77	0	0	0	0	0
Fragilidium_sp.	0	0	0	0	0	0	0	0	0	0	0	0	0	0	20	0
Fragilidium_subglobosum	0	0	0	0	0	0	0	0	0	0	4	0	0	4	183	0
Fucus_distichus	0	5	0	85	1153	234	0	9439	25	213	3	0	0	9	74	0
Galeidinium_rugatum	0	0	0	0	0	0	0	0	0	0	0	0	0	6	0	0
Geminigera_cryophila	111	480	62	85	193	211	25	11	44	37	37	72	34	24	707	1158
Gephyrocapsa_oceanica	236	1246	0	8	151	598	15	130	225	20	17	311	681	10	3125	9
Glossomastix_chrysoplasta	0	0	0	0	6	0	0	0	0	0	0	0	0	0	0	0
Goniodoma_polyedricum	0	0	0	0	0	0	0	0	0	0	0	0	19	0	0	0
Goniomonadales_X_sp.	0	0	0	0	19	6	0	0	0	6	3	0	0	0	0	0
Goniomonas_amphinema	5	0	0	0	14	0	0	4	0	0	0	0	4	0	19	22
Goniomonas_sp.	0	8	0	0	7	0	0	0	0	0	4	0	8	0	0	0
Gonyaulax_cochlea	0	0	0	0	0	0	0	0	0	0	0	0	0	7	0	0
Gonyaulax_fragilis	0	0	0	0	0	0	0	0	0	0	5	25	0	228	52	0
Gonyaulax_polygramma	0	0	0	0	0	0	0	0	0	6	18	25	0	77	18	0
Gonyaulax_sp.	3	0	0	0	0	0	0	0	0	0	59	70	8	176	20	0
Gonyaulax_spinifera	3	5	0	45	13	17	833	51	322	17	0	3	0	0	0	3
Gonyaulax_verior	0	4	0	0	0	0	0	0	0	0	17	0	0	0	0	0
Gotoius_excentricus	0	0	0	0	0	0	0	0	0	0	0	0	6	0	0	0
Grammatophora_oceanica	3	7	0	3	0	6	0	8	0	0	0	0	0	0	0	15
Guinardia_delicatula	443	64	0	222	104	11	139	494	1034	185	236	52	0	336	20	157
Guinardia_flaccida	0	0	0	0	0	3	0	0	0	0	3	0	0	0	0	0
Guinardia_solstherfothii	7	0	0	0	0	0	26	0	0	0	0	0	0	0	0	0
Gymnodinium_dorsalisulcum	24	4	0	0	13	0	124	144	0	28	46	17	0	68	25	0
Gymnodinium_impudicum	0	0	0	0	0	0	0	0	0	0	30	11	0	0	0	0
Gymnodinium_microreticulatum	0	0	0	7	0	0	0	4	0	0	0	0	0	0	0	0
Gymnodinium_sp.	100	2420	43	467	144	346	181	518	279	482	272	396	138	118	1048	1194
Gyrodinium_dominans	277	1884	145	432	384	223	96	293	201	1206	557	350	228	44	2058	866
Gyrodinium_fusiforme	102	479	3	63	41	274	8909	1768	646	1567	2152	1845	46	12573	344	24
Gyrodinium_gutrula	0	3	0	6	36	3	0	64	0	0	0	0	0	0	3	0
Gyrodinium_helveticum	0	3	0	0	15	0	16	0	30	124	1820	366	0	0	0	0
Gyrodinium_heterogrammum	65	44	28	0	4	20	10	3	0	0	20	19	38	14	0	0
Gyrodinium_sp.	0	3	0	0	0	0	30	0	0	0	0	5	0	43	0	0
Gyrodinium_spirale	4	37	0	0	0	0	116	5	0	11	13	26	0	143	4	0
Haplosporidiidae_X_sp.	4	0	0	0	0	0	0	0	0	0	0	0	0	0	0	0
Haptolina_sp.	200	54	0	11	128	119	52	103	94	64	29	68	96	5	66	148
Haptophyta_Clade_HAP3_XXX_sp.	0	0	0	0	0	0	0	0	0	0	0	0	4	0	0	0
Haptophyta_Clade_HAP4_XXX_sp.	68	39	0	0	54	19	0	0	0	0	0	0	24	0	0	20
Haptophyta_Clade_HAP5_XXX_sp.	0	9	0	0	0	0	0	0	0	0	3	0	0	0	0	0
Haptophyta_XXXX_sp.	0	0	0	0	0	15	0	5	88	67	0	47	3	0	4	0
Hariotina_reticulata	6	0	0	0	0	0	0	0	0	0	0	0	0	0	0	0
Haslea_crucigera	0	0	0	0	0	0	0	0	4	0	0	0	6	0	0	6
Haslea_sp.	5	0	0	0	0	0	0	0	0	0	3	0	0	0	0	0
he2-lineage_X_sp.	0	0	0	0	0	3	0	0	0	0	0	0	0	0	0	0
Helicotheca_tamesis	0	0	0	0	0	0	0	7	0	0	0	0	0	0	0	0
Helkesimastix_marina	29	0	0	0	13	21	34	14	4	0	15	0	3	0	0	0
Hematodinium_sp.	0	0	0	0	0	0	0	0	0	3	0	0	0	0	27	12
Hemiaulus_sinensis	5	0	0	0	0	8	7	45	0	0	0	0	0	0	0	13
Hemiselmis_cryptochromatica	34	18	0	202	552	522	66	100	7	0	18	11	0	4	183	673
Heribaudiella_fluviatilis	0	0	0	0	0	3	0	0	0	0	0	0	0	0	0	0
Heterocapsa_nei/rotundata	60	418	36	99	6	13	83	197	48	332	65	45	36	54	191	15
Heterocapsa_pygmaea	880	1262	249	4608	2023	1540	105	100	62	1607	495	1799	264	1983	2028	869
Heterocapsa_sp.	266	723	58	95	213	106	1092	13	23	123	6	70	66	1155	1059	0
Heterocapsa_triquetra	15	15	0	4	35	23	67	188	6	6	0	0	7	39	65	0
Heterosigma_akashiwo	41	46	0	26	44	14	22	80	198	99	27	49	8	26	163	336
Hyalosira_delicatula	0	0	0	0	0	0	0	0	0	0	13	0	0	0	0	0
Hyalosynedra_laevigata	0	3	0	0	0	20	0	0	3	3	0	0	3	0	20	0
Islandinium_tricingulatum	0	0	0	6	0	17	320	10	0	144	340	0	0	13	0	27
Karenia_brevis	0	4	0	0	0	0	0	0	0	7	0	3	4	0	0	0
Karlodinium_sp.	22	94	0	0	11	0	11	28	0	12	11	22	7	0	125	5
Karlodinium_veneficum	17	95	0	0	3	0	18	17	0	26	41	41	25	19	223	0
Kryptoperidinium_foliaceum	0	0	0	36	0	0	0	0	0	0	0	0	0	0	0	0
Lauderia_annulata	175	42	0	0	38	46	660	188	442	13	43	0	14	51	8	0
LC104-lineage_X_sp.	0	3	19	60	84	26	12	3	52	8	0	0	0	0	32	0
Lepidodinium_chlorophorum	123	304	0	114	42	29	169	126	127	1445	321	133	123	282	879	0
Lepidodinium_sp.	4	32	0	0	0	10	0	0	0	34	0	6	22	0	14	0
Leptocylindrus_convexus	194	7	0	0	0	14	69	0	0	16	77	93	0	0	0	0
Leptocylindrus_minimus	0	0	0	0	0	0	11	179	243	66	35	0	0	0	0	0
Leptocylindrus_sp.	604	6	0	0	19	64	46	20	37	56	536	11	12	134	5	0
Lessardia_elongata	0	0	0	0	0	0	13	4	0	0	0	0	0	0	0	0
Licmophora_abbreviata	0	7	0	0	0	60	14	0	11	29	4	0	0	0	35	39
Licmophora_communis	63	16	0	0	10	339	62	135	17	460	8	19	11	0	134	14
Licmophora_flabellata	5	132	0	3	9	350	34	0	5	8	0	0	9	0	295	68
Licmophora_paradoxa	0	0	0	0	0	17	3	78	31	118	13	0	0	0	0	0
Licmosphenia_peragallioides	0	0	0	0	0	0	0	0	0	41	0	0	0	0	0	0
Lotharella_globosa	0	0	0	0	0	6	0	0	0	0	0	0	0	0	0	0
Luciella_sp.	0	0	0	164	34	22	10	17	0	0	3	0	4	0	23	40
Mamiella_gilva	6	44	0	0	4	0	0	11	44	17	0	19	22	0	15	30
Mantoniella_clade_B	67	39	0	12	16	38	19	97	100	29	31	50	48	0	10	392
Mantoniella_squamata	0	4	0	0	0	0	0	4	0	8	0	0	0	0	0	0
Margalefidinium_fulvescens	0	0	0	0	0	0	0	0	0	7	0	0	0	0	0	0
Margalefidinium_polykrikoides	30	0	0	0	0	0	0	0	0	0	0	3	0	3	18	0
Marimonadida_XX_sp.	88	89	0	6	11	11	89	6	9	25	11	8	20	16	90	45
Marsupiomonas_sp.	25	3	0	226	437	239	10	106	113	8	29	9	3	0	69	31
Massisteria_marina	0	4	26	0	17	0	0	6	4	0	0	0	0	0	0	9
Massiteriidae_X_sp.	0	0	0	0	7	0	0	0	0	0	0	0	0	0	0	0
Mataza_hastifera	0	0	0	209	56	0	0	36	0	0	0	0	0	0	0	0
Mataza-lineage_X_sp.	238	21	0	47	408	13	18	474	43	247	600	92	6	3	286	18
Melosira_sp.	0	0	0	0	0	7	0	0	0	0	0	0	0	0	0	0
Metromonadidae_X_sp.	0	0	0	0	3	12	0	0	0	0	0	3	0	0	0	0
Metromonas_simplex	0	0	0	0	0	0	0	0	0	0	0	0	0	0	0	19
Meuniera_membranacea	0	0	0	0	0	11	75	0	0	5	167	0	0	0	0	0
Micromonas_bravo_I	0	43	40	6	32	152	5	52	51	0	16	30	25	0	59	0
Micromonas_bravo_II	1645	3978	289	226	991	9040	1392	9226	11144	1371	926	4848	1068	34	5776	8989
Micromonas_clade_B._.4	425	1127	31	77	461	2109	278	752	612	83	262	660	146	23	774	3760
Micromonas_clade_B_warm_I	81	311	116	7	236	163	3	26	94	22	13	172	34	0	1594	0
Micromonas_commoda_AB	290	498	99	6	307	722	8	26	28	6	0	0	0	0	204	332
Micromonas_commoda_C	0	0	0	0	0	3	40	308	1460	118	22	66	4	0	0	0
Micromonas_pusilla	24	57	58	112	239	1906	248	586	280	26	3	28	3	0	0	54
Microthamniales_XX_sp.	10	0	0	0	0	0	0	0	0	0	10	0	0	0	0	0
Minidiscus_trioculatus	80	319	69	215	647	159	183	275	165	0	36	48	49	103	194	20
Minorisa_minuta	86	9	0	0	3	14	5	5	8	8	4	0	74	0	157	0
Minorisa-lineage_X_sp.	0	0	0	18	11	15	4	93	29	3	0	3	0	0	19	0
Minutocellus_polymorphus	1751	1137	27	29	237	170	110	125	27	0	181	970	285	1012	2272	62
Moestrupia_oblonga	0	0	0	0	0	0	0	0	0	0	0	0	3	0	0	0
Myrmecia_sp.	0	0	0	0	0	48	0	0	0	0	0	0	0	0	0	0
NA	14143	2667	242	2961	3625	1798	1985	3597	1733	4663	1662	2210	1100	3958	10004	1061
Nannochloris_sp.	51	11	0	3	0	0	0	0	0	0	0	34	0	0	18	0
Nanofila_sp.	0	0	0	0	0	0	0	0	0	0	0	0	0	0	0	22
Navicula_lanceolata	21	19	10	4	71	92	10	24	10	3	12	0	3	0	32	7
Navicula_perminuta	4	0	0	0	0	23	0	0	3	0	0	0	11	0	6	0
Navicula_phyllepta	0	0	0	0	0	0	0	0	0	0	0	0	0	0	13	0
Navicula_pulchripora	0	0	0	0	0	0	0	0	0	0	0	0	0	5	149	11
Navicula_sp.	57	78	10	3	96	170	13	19	29	11	55	3	166	0	179	124
Nephroselmidaceae_XX_sp.	0	4	0	0	8	0	0	0	0	0	4	0	0	0	0	0
Nephroselmis_pyriformis	4	18	0	0	12	6	4	21	25	3	15	45	4	0	51	18
Nephroselmis_viridis	20	0	0	0	0	0	0	0	0	0	0	3	5	0	9	0
Nitzschia_closterium	0	0	0	0	0	0	0	0	0	0	0	0	3	0	0	0
Nitzschia_communis	0	10	0	0	3	26	0	5	0	8	3	0	34	0	17	13
Nitzschia_linearis	0	0	0	0	4	8	0	0	0	0	0	0	0	0	0	0
Nitzschia_microcephala	0	0	0	0	0	0	0	0	8	0	0	0	0	0	7	0
Nitzschia_sp.	14	17	0	0	4	3	0	0	0	0	16	0	3	0	0	0
Noctiluca_scintillans	0	3	0	0	0	0	17	639	0	259	594	197	241	99	102	0
Novel-clade-2_X_sp.	2413	462	25	1505	460	778	748	2744	382	1047	425	2192	1137	37	3435	1197
Novel-clade-3_X_sp.	0	0	0	0	0	0	11	0	0	0	0	0	0	0	0	0
Novel-Clade-4_X_sp.	33	0	0	105	272	14	14	132	24	11	16	22	3	3	37	252
Novel-clade-9_XX_sp.	7	22	0	3	4	4	0	77	101	28	8	0	3	0	37	56
Novel-Gran-1_X_sp.	0	0	0	0	0	10	0	0	0	0	0	0	0	0	11	0
Novel-Gran-2_X_sp.	0	0	0	0	0	0	0	0	0	5	0	0	3	0	0	0
NPK2-lineage_X_sp.	56	8	0	3	3	33	28	724	101	314	13	5	28	0	65	572
Ochlochaete_hystrix	4	3	0	0	7	0	0	20	0	0	0	0	26	5	40	0
Ochromonas_distigma	0	0	0	0	0	0	0	0	0	0	5	18	0	0	0	0
Oltmannsiellopsis_viridis	16	0	0	11	66	12	0	26	99	3	0	10	0	0	19	0
Oodinium_pouchetii	0	0	0	0	0	0	0	0	0	6	0	3	4	7441	2062	0
op14-lineage_X_sp.	0	10	0	0	4	17	0	0	11	0	0	0	0	0	42	33
Ostreococcus_clade_B	627	3081	1887	114	1563	2548	251	400	580	634	511	1447	3911	18	2577	208
Ostreococcus_lucimarinus	277	3398	355	220	281	1953	1568	8890	14967	8148	1020	2149	6763	14	1954	1325
Ostreococcus_mediterraneus	0	0	0	0	0	0	0	78	74	16	0	0	0	0	0	0
Ostreococcus_tauri	1701	2339	123	372	173	594	175	2393	3054	7318	1761	9399	1179	49	1154	4340
Ostreopsis_siamensis	0	0	0	0	0	0	0	3	0	0	0	0	0	0	0	0
Ovulinata_parva	0	0	0	0	0	9	0	0	0	0	0	0	0	0	0	0
Paracercomonas_crassicauda	12	4	10	0	20	60	32	64	15	13	10	0	0	0	146	109
Paragymnodinium_shiwhaense	19	43	0	0	0	11	0	29	3	28	23	27	10	0	10	27
Paralia_sulcata	0	0	0	0	0	0	0	0	0	0	3	0	0	0	3	0
Paraphysomonas_butcheri	10	0	0	311	14	0	0	0	3	3	22	148	9	0	172	26
Paraphysomonas_foraminifera	52	0	0	9	0	9	0	0	7	0	0	0	0	0	0	0
Paraphysomonas_imperforata	33	11	0	458	14	4	0	234	64	21	51	80	3	0	137	105
Paraphysomonas_sp.	0	0	0	121	0	12	0	47	25	14	48	29	0	0	0	38
Paraphysomonas_vestita	0	0	0	26	0	0	0	0	0	0	0	0	0	0	0	0
Parmales_env_1_X_sp.	0	0	0	0	0	0	0	0	0	0	4	0	0	0	0	0
Parmales_env_2_X_sp.	0	0	0	63	22	54	15	31	16	0	6	0	0	0	0	0
Parmales_env_3_X_sp.	53	60	0	81	99	158	31	113	57	15	112	4	14	3	104	121
Parmales_env_3A_sp.	46	31	0	801	81	203	92	183	21	14	36	13	9	0	19	316
Parmales_XX_sp.	28	30	0	11	17	174	0	24	4	0	24	13	11	0	66	98
Paulinella_sp.	23	9	0	4	72	19	0	0	3	8	28	21	10	18	43	113
Pavlova_pinguis	0	0	0	0	0	0	9	6	0	0	0	0	0	0	23	0
Pedinellales_X_sp.	174	31	9	1853	272	550	523	2391	181	183	621	250	13	11	146	1482
Pelagodinium_beii	37	28	0	0	15	61	7	38	0	0	34	3	26	44	91	0
Pelagodinium_sp.	0	3	0	0	7	5	0	0	0	0	0	0	5	11	29	0
Pelagomonadaceae_clade_A_sp.	0	0	0	0	5	6	13	17	7	0	0	0	4	0	0	0
Pelagomonadaceae_X_sp.	0	0	0	0	0	0	0	0	0	0	0	3	0	0	0	0
Pelagomonas_calceolata	83	431	149	0	531	1283	34	123	132	10	20	29	314	5	227	48
Pelagophyceae_XXX_sp.	255	291	0	3	19	190	3	0	0	5	295	415	13	0	6	0
Penardia-lineage_X_sp.	0	0	0	0	3	0	0	0	0	0	0	0	0	0	0	0
Pentapharsodinium_sp.	0	0	0	0	0	0	0	9	0	6	3	0	0	3	0	0
Pentapharsodinium_tyrrhenicum	18	19	0	50	0	22	119	171	26	111	49	21	48	30	96	0
Peregrinia_sp.	0	3	0	16	86	4	0	0	3	0	6	8	0	3	21	0
Phaeocystis_antarctica	0	7	0	0	0	6	0	0	0	0	0	0	0	0	0	9
Phaeocystis_cordata	38	90	26	0	56	71	10	11	3	3	5	15	26	4	326	86
Phaeocystis_globosa	329	262	40	13	198	191	63	76	49	10	5	19	33	0	537	707
Phaeocystis_sp.	76	121	0	0	11	53	0	15	8	0	0	0	88	0	34	0
Phaeodactylum_sp.	0	3	0	0	0	0	0	0	0	0	0	0	0	0	7	116
Phaeophila_dendroides	25	18	10	0	3	166	3	14	0	3	10	3	40	0	35	15
Phaeophyceae_XXX_sp.	526	538	151	56	169	391	161	415	173	154	540	78	715	37	778	158
Phagomixa_sp.	0	0	0	0	0	0	0	0	9	8	0	3	0	0	0	0
Phagomyxa_sp.	0	0	0	0	0	0	0	0	0	0	3	0	0	0	3	18
Phyllosiphon_arisari	0	0	0	0	0	0	0	0	0	0	4	0	0	0	0	0
Picochlorum_sp.	3662	5434	193	48	145	237	114	89	296	1033	329	643	117	82	91	135
Picocystis_salinarum	0	0	0	6	0	0	0	0	0	0	0	0	0	0	0	0
Plagioselmis_prolonga	772	2210	290	1179	803	1608	688	1218	1553	802	1206	1448	1637	234	3970	7866
Pleurosigma_intermedium	0	0	0	3	0	10	0	0	0	0	0	0	0	0	60	0
Pleurosigma_sp.	0	0	0	3	0	0	0	0	0	7	0	0	0	0	0	0
Polar-centric-Mediophyceae_X_sp.	0	0	0	0	0	0	0	0	11	26	53	39	9	3	6	132
Polykrikos_geminatus	0	0	0	0	0	0	0	0	0	0	0	0	0	0	9	0
Polykrikos_kofoidii	0	0	0	24	0	0	29	0	6	24	0	0	0	11	11	0
Polykrikos_schwartzii	0	0	0	0	0	0	0	0	67	25	53	55	0	0	0	0
Porosira_pseudodelicatula	55	16	0	0	54	41	12	19	212	18	0	0	4	160	487	279
Poterioochromonas_malhamensis	20	3	0	9	0	0	0	3	0	3	0	0	0	0	44	0
Poteriospumella_lacustris	0	0	0	19	0	0	0	0	0	0	0	0	0	0	0	0
Prasino-Clade-9-B_X_sp.	116	438	33	0	30	7	26	19	28	4	7	0	230	39	0	0
Prasino-Clade-VIII_XXX_sp.	0	0	0	3	0	0	0	0	0	0	0	0	0	0	0	0
Prasinococcales-Clade-B_X_sp.	22	0	0	0	0	0	0	0	0	0	0	0	0	0	0	0
Prasinococcales-Clade-B1_X_sp.	40	0	0	0	0	0	0	0	0	0	0	3	3	0	0	0
Prasinoderma_coloniale	15	60	42	0	6	7	0	34	67	3	5	14	7	85	70	0
Prasinoderma_singularis	0	0	0	0	0	0	4	0	0	0	0	0	0	0	0	0
Prasinoderma_sp.	0	0	0	0	4	0	3	22	0	0	0	0	0	0	0	0
Proboscia_alata	0	0	0	0	0	0	0	0	0	0	107	24	0	0	0	0
Prorocentrum_concavum	0	0	0	0	0	0	0	0	0	0	5	0	0	0	0	0
Prorocentrum_donghaiense	0	13	0	4	0	14	147	30	0	0	0	0	15	0	23	0
Prorocentrum_emarginatum	0	0	0	0	0	0	0	0	0	0	5	0	0	0	0	0
Prorocentrum_fukuyoi	0	0	0	0	0	0	0	0	0	9	0	3	0	5	0	0
Prorocentrum_minimum	0	0	0	252	59	11	0	0	0	15	30	0	0	9	54	20
Prorocentrum_nanum	0	0	0	0	0	0	0	0	0	0	0	0	0	0	8	0
Prorocentrum_sp.	63	1047	105	156	145	291	29	137	321	847	280	151	116	38	502	4461
Prorocentrum_triestinum	0	5	0	0	3	0	4	0	0	0	0	0	11	26	23	0
Protaspa_grandis	26	0	0	0	0	4	8	0	0	0	0	0	0	8	32	0
Protaspa_longipes	0	11	0	0	0	0	75	210	0	0	4	0	0	0	0	0
Protaspa-lineage_X_sp.	349	315	55	546	286	483	908	461	96	87	426	68	128	662	914	170
Proteomonas_sulcata	0	5	0	0	0	0	0	0	0	0	0	0	0	0	17	0
Proterythropsis_sp.	0	0	0	0	0	0	0	0	54	59	207	66	3	0	0	55
Protodinium_simplex	90	32	0	0	9	0	10	0	8	31	146	38	32	283	131	0
Protoperidinium_bipes	0	20	0	0	13	23	37	13	14	38	16	19	0	0	6	7
Protoperidinium_claudicans	8	0	0	0	0	0	78	11	4	0	0	0	0	0	103	0
Protoperidinium_conicum	0	0	0	0	0	0	7	50	0	6	6	0	0	0	0	0
Protoperidinium_crassipes	0	0	0	0	0	0	0	0	0	0	0	0	9	0	0	0
Protoperidinium_denticulatum	0	0	0	0	0	14	141	10	0	0	4	0	0	0	0	0
Protoperidinium_elegans	0	0	0	0	0	0	0	0	0	0	6	0	0	0	0	0
Protoperidinium_leonis	0	0	0	7	0	0	30	0	4	0	6	0	0	3	0	0
Protoperidinium_monovelum	0	0	0	0	0	0	762	4	0	0	22	0	0	0	0	0
Protoperidinium_pallidum	0	0	0	0	0	9	0	0	0	0	0	0	0	0	0	0
Protoperidinium_pellucidum	0	9	0	0	0	0	0	4	8	13	65	22	31	3	0	12
Protoperidinium_punctulatum	0	0	0	0	0	0	3	0	0	4	3	0	0	0	0	0
Protoperidinium_sp.	4	56	0	9	37	5	27	69	10	46	35	37	0	0	75	12
Protoperidinium_thorianum	0	0	0	0	0	0	236	25	0	0	0	0	0	4	0	0
Prymnesiaceae_X_sp.	0	3	0	0	11	33	0	0	36	3	0	0	11	0	19	17
Prymnesiophyceae_Clade_B3_X_sp.	0	0	0	0	8	0	0	0	0	0	0	0	0	0	0	0
Prymnesiophyceae_Clade_B4_X_sp.	81	201	0	3	23	27	0	22	5	22	20	56	118	0	160	1197
Prymnesiophyceae_Clade_B5_X_sp.	13	0	0	0	10	0	12	58	33	20	5	22	0	0	51	0
Prymnesiophyceae_Clade_D_XX_sp.	12	84	92	0	126	557	16	16	33	6	0	3	141	0	90	3
Prymnesiophyceae_Clade_E_XX_sp.	180	44	0	0	0	4	0	0	3	0	3	0	0	0	10	0
Prymnesiophyceae_Clade_F_XX_sp.	59	0	0	3	59	5	7	14	6	3	0	5	0	0	66	0
Prymnesiophyceae_XXX_sp.	36	7	0	0	10	4	8	74	11	7	8	36	0	0	109	35
Prymnesium_sp.	33	3	0	0	0	0	0	0	0	0	0	3	3	0	15	16
Psammodictyon_sp.	3	0	0	0	0	0	0	0	0	0	0	0	0	0	5	14
Pseudendoclonium_printzii	0	0	0	0	4	0	3	7	0	3	0	0	0	0	0	0
Pseudochattonella_farcimen	3	3	0	0	0	0	0	0	0	0	0	0	5	0	0	0
Pseudo-nitzschia_cuspidata	88	0	0	0	0	0	0	0	0	0	62	3	0	0	4	0
Pseudo-nitzschia_delicatissima	0	0	0	0	8	49	0	12	0	0	3	0	0	0	48	0
Pseudo-nitzschia_galaxiae	244	1148	0	13	58	50	0	25	30	0	4	49	466	8	145	0
Pseudo-nitzschia_multiseries	176	116	0	34	33	78	27	76	135	98	45	79	0	76	55	11
Pseudo-nitzschia_pseudodelicatissima	4	19	0	0	11	3	12	97	0	9	25	3	0	37	4	0
Pseudo-nitzschia_pungens	56	0	0	0	0	0	28	13	38	5	10	0	0	6	267	0
Pseudo-nitzschia_seriata	15	162	0	0	62	51	7	0	0	0	65	0	76	34	3	0
Pseudo-nitzschia_sp.	684	420	19	0	23	127	330	671	121	6	90	23	4	51	62	0
Pseudopedinella_elastica	12	40	0	0	5	122	13	245	81	12	6	18	8	0	326	184
Pseudopedinella_sp.	0	0	0	8	0	0	0	8	4	10	0	6	0	12	296	0
Pseudopirsonia_mucosa	0	0	0	0	0	0	0	0	0	0	0	0	0	0	0	31
Pseudulvella_consociata	0	0	0	0	0	23	0	0	0	0	0	0	0	0	0	10
Pteroncola_inane	4	0	0	0	0	0	0	10	0	0	16	3	0	0	0	0
Pterosperma_cristatum	8	0	0	0	0	0	0	0	0	0	0	0	0	0	0	5
Pterosperma_sp.	0	0	0	0	11	0	0	0	0	0	3	7	0	9	0	0
Pycnococcaceae_X_sp.	107	481	338	0	116	225	144	49	57	12	0	0	8	14	15	0
Pycnococcaceae-clade1-sp.	0	0	0	0	0	0	4	0	0	0	0	0	0	0	0	0
Pylaiella_sp.	5	4	0	0	0	32	0	0	6	0	0	0	0	0	14	0
Pyramimonadales_XXX_sp.	9	13	0	8	4	0	0	5	0	0	9	0	0	0	32	24
Pyramimonas_australis	212	56	0	598	1180	445	33	83	52	224	77	228	85	8	621	378
Pyramimonas_disomata	0	0	0	0	0	0	0	0	0	0	0	12	0	0	8	285
Pyramimonas_gelidicola	0	0	0	142	33	23	44	9	0	11	10	7	0	3	137	11
Pyramimonas_olivacea	0	0	0	3	0	4	0	0	0	0	0	0	0	0	0	0
Pyramimonas_propulsa	0	0	0	0	0	3	0	0	0	3	5	3	0	0	0	0
Pyramimonas_sp.	199	77	0	124	202	281	0	48	18	34	11	107	12	14	299	1406
Pyrophacus_steinii	0	0	0	0	0	0	0	0	0	0	0	0	3	29	42	0
Raphidophyceae_XXX_sp.	0	0	0	0	0	0	0	0	0	0	0	0	0	0	0	17
Raphid-pennate_X_sp.	0	0	0	0	0	4	3	0	3	0	0	0	0	0	0	0
RCC391_sp.	0	0	0	0	0	0	0	0	0	12	0	18	9	0	0	0
Reckertia_filosa	9	25	0	14	84	30	4	0	4	0	43	5	6	12	0	19
Rhizosolenia_delicatula	111	5	0	0	3	21	333	111	11	7	500	8	0	76	27	12
Rhizosolenia_fallax	6	3	0	0	0	0	0	0	0	0	0	0	0	0	0	0
Rhizosolenia_imbricata	6	0	0	0	0	15	23	590	114	0	11	0	0	0	0	0
Rhizosolenia_robusta	0	0	0	0	0	0	0	0	0	0	0	0	0	0	0	8
Rhizosolenia_similoides	34	77	0	18	17	18	92	26	6	7	19	14	5	13	6	0
Rhodomonas_minuta	0	0	0	0	0	0	0	0	0	4	0	0	0	0	0	6
Rhodomonas_salina	12	12	0	18	4	0	0	0	0	0	0	0	0	0	0	0
Rhodomonas_sp.	0	14	0	0	8	29	0	3	5	4	9	0	3	0	10	0
Rugulopteryx_okamurae	0	0	0	0	0	0	0	0	0	0	0	0	0	0	7	0
Saccharina_japonica	843	3458	876	121	646	858	425	192	1909	175	949	148	1390	632	9966	2117
Sandona_sp.	0	0	0	0	0	0	0	3	0	0	0	0	0	0	0	0
Sarcinochrysidaceae_X_sp.	0	0	0	0	0	0	0	0	0	0	0	0	0	0	5	0
Sarcinochrysis_sp.	0	0	0	0	0	11	0	4	0	0	0	0	11	0	17	0
Sargassum_thunbergii	34	10	1451	63	70	6552	65	714	459	4771	5981	25472	8578	52	519	44
Scenedesmus_abundans	0	0	0	3	0	0	0	0	0	0	0	0	0	0	0	0
Scenedesmus_armatus	0	0	0	9	0	0	0	0	0	0	0	0	0	0	0	0
Scenedesmus_obliquus	0	0	0	3	0	0	0	0	0	0	0	0	0	0	0	0
Scrippsiella_acuminata	11	26	0	114	9	5	363	29	0	156	35	46	16	115	374	0
Silvetia_siliquosa	0	0	0	0	0	0	0	20	0	0	0	0	0	0	0	0
Skeletonema_ardens	0	0	0	0	0	0	0	0	0	0	0	0	0	0	20	0
Skeletonema_costatum	3	0	0	60	85	55	0	69	3	0	0	0	0	12	7	19
Skeletonema_marinoi	0	21	0	3	8	102	150	94	1393	56	0	0	0	0	43	45
Skeletonema_menzellii	629	1728	0	74	119	4	16	26	8	0	27	301	778	49	3312	1189
Skeletonema_pseudocostatum	486	162	0	23	41	4	9	0	76	92	10531	423	457	487	525	58
Skeletonema_sp.	7792	2517	51	922	1572	1080	429	3238	1399	434	991	2760	3004	790	10011	9106
Sphacelaria_sp.	10	0	0	0	3	0	16	18	4	8	0	3	4	0	0	0
Spumella_elongata	0	0	0	394	13	0	0	0	0	0	0	0	0	0	0	28
Spumella_obliqua	0	0	0	3	0	0	0	0	0	0	0	0	0	0	0	0
Spumella_sp.	0	0	0	119	0	0	0	0	0	0	0	0	0	0	0	0
Spumella_vulgaris	0	0	0	19	0	0	0	0	0	0	0	0	0	0	0	0
Stauroneis_kriegeri	0	0	0	0	0	0	0	0	0	0	0	0	0	0	0	35
Stephanopyxis_turris	0	0	0	0	0	0	81	558	0	0	6	0	0	0	20	0
Stoeckeria_algicida	0	3	0	0	0	0	911	229	0	0	26	89	0	3	36	0
Striatella_unipunctata	0	9	0	0	0	8	0	0	0	0	0	0	0	0	0	12
Suessiales_XX_sp.	14	69	20	14	3	89	108	0	3	0	65	5	25	27	56	61
Surirella_sp.	0	13	0	30	30	0	0	0	4	0	48	4	14	0	0	0
Symbiodinium_sp._Clade_A	6	0	43	0	0	3	0	0	0	3	0	0	0	0	0	0
Symbiodinium_sp._Clade_B	4	0	0	0	0	0	0	11	0	0	5	0	0	0	0	0
Syndiniales_XXX_sp.	0	7	0	0	0	0	0	0	0	0	0	0	0	0	0	0
Syndinium_sp.	3	38	0	0	6	12	0	0	0	0	0	0	4	7	47	340
Synedra_sp.	0	0	0	0	0	0	0	0	0	0	0	0	8	0	4	0
Synurales_XX_sp.	0	0	0	0	4	0	0	0	0	0	0	0	0	0	0	0
Syracosphaerales_XX_sp.	44	55	5	0	19	5	0	11	42	21	3	24	49	0	15	5
Tabularia_tabulata	0	0	0	0	3	12	6	5	4	0	4	0	0	0	0	21
TAGIRI1-lineage_X_sp.	37	16	0	49	11	21	3	31	0	37	287	46	0	122	37	28
Takayama_pulchellum	0	0	0	0	0	0	0	13	0	0	0	0	0	0	0	0
Talaroneis_posidoniae	20	3	0	0	0	0	0	0	0	0	0	0	0	5	0	0
Teleaulax_acuta	19	148	28	1538	1867	242	80	1389	1878	230	139	401	10	30	2806	4141
Teleaulax_amphioxeia	0	0	0	0	0	0	0	4	0	0	0	0	0	0	0	4
Teleaulax_gracilis	133	979	436	1201	768	1462	184	618	1212	352	525	456	317	89	3856	6015
Teleaulax_sp.	885	2055	70	180	685	519	34	25	148	104	123	447	441	50	5066	2033
Tetraselmis_rubens	0	0	0	0	3	0	0	0	0	0	0	0	0	0	0	0
Tetraselmis_sp.	0	0	0	25	0	0	0	0	0	0	0	0	0	0	0	0
Tetraselmis_striata	0	0	0	7	0	8	0	0	0	0	0	0	0	3	0	0
Thalassionema_frauenfeldii	10	4	0	0	0	9	0	0	0	0	0	0	0	0	3	0
Thalassionema_sp.	16	0	0	0	0	25	0	0	0	0	0	0	0	0	0	0
Thalassiosira_allenii	0	0	0	0	0	0	0	0	0	4	80	0	0	0	0	0
Thalassiosira_anguste-lineata	3	464	0	32	233	552	55	482	362	0	6	0	0	0	60	22
Thalassiosira_concaviuscula	20	3081	42	105	417	154	21	15	225	0	0	0	5	43	94	33
Thalassiosira_delicatula	0	0	0	0	0	0	0	0	3	0	42	5	4	0	0	0
Thalassiosira_guillardii	5	0	0	9	0	0	0	0	0	0	0	0	0	0	0	0
Thalassiosira_lundiana	363	11	0	33	21	5	0	0	0	0	0	0	3	36	80	0
Thalassiosira_mala	4	24	0	82	64	127	15	0	4	0	72	8	0	135	37	3
Thalassiosira_minima	11	44	0	44	162	89	31	301	131	0	9	0	0	25	49	84
Thalassiosira_minuscula	0	11	0	0	0	0	0	0	0	0	0	0	0	34	50	0
Thalassiosira_oceanica	0	0	0	0	0	0	0	0	0	0	0	0	0	0	4	0
Thalassiosira_profunda	0	56	0	0	77	33	84	90	5	0	7	0	0	3	99	0
Thalassiosira_pseudonana	15	0	0	38	0	0	0	82	6	0	0	0	0	0	0	0
Thalassiosira_rotula	0	43	5	172	622	388	315	103	91	16	217	0	0	511	10	0
Thalassiosira_sp.	572	405	0	22	47	81	166	40	56	4919	394	624	208	235	1881	201
Thalassiosira_tenera	0	0	0	3	4	0	0	0	3	0	0	0	0	0	4	296
Thalassiothrix_longissima	0	0	0	0	0	0	0	0	0	0	6	6	0	0	0	0
Thalassomyxa_sp.	0	0	0	0	0	0	0	0	0	3	0	0	0	0	14	0
Thaumatomastix_salina	0	0	0	0	4	0	0	0	0	0	0	0	0	0	0	28
Thaumatomastix_sp.	0	11	0	6	4	26	0	0	0	0	5	12	0	0	0	14
Thaumatomonadida_XX_sp.	47	5	0	103	195	69	253	8	0	5	21	0	0	0	105	88
Thaumatomonadidae_X_sp.	7	0	0	9	78	4	0	0	0	0	0	0	0	0	38	14
Thecadinium_kofoidii	0	16	0	0	16	3	3	3	0	0	3	0	0	0	0	0
Thoracosphaeraceae_X_sp.	22	3	0	32	4	15	1981	396	4	6	213	4	0	308	20	0
Togula_jolla	0	0	0	4	0	0	0	0	0	0	0	0	0	0	0	0
Torodinium_robustum	22	94	29	0	23	54	3	7	13	24	3	6	10	0	183	0
Trebouxia_jamesii	0	0	0	3	0	0	0	0	0	0	0	0	0	0	0	0
Trebouxia_sp.	46	0	0	0	8	67	3	0	4	0	3	0	0	0	0	0
Trebouxia_usneae	0	0	0	0	0	0	0	0	0	0	8	0	5	0	0	0
Tribonema_marinum	5	0	0	0	0	0	0	13	0	0	10	0	25	0	0	0
Trichosarcina_mucosa	0	3	0	0	0	0	0	0	0	0	0	0	3	0	0	0
Triparma_eleuthera	0	0	0	0	0	0	0	0	0	0	0	0	0	6	0	0
Triparma_laevis_clade	14	7	26	3	9	71	3	11	0	3	18	0	10	0	0	91
Triparma_laevis_f._inornata	0	0	0	0	0	0	0	0	0	0	3	0	3	0	0	0
Triparma_pacifica	3	24	0	0	4	33	4	17	3	9	16	8	22	0	0	65
Tripos_candelabrus	0	4	0	0	0	0	0	0	0	0	0	0	3	0	0	0
Tripos_furca	7	5	47	8	12	9	10	55	0	266	323	42	58	12	47	0
Tripos_fusus	13	0	0	10	0	0	5	0	0	3	11	0	0	0	0	0
Tripos_horridus	4	3	0	5	0	3	0	0	0	0	0	0	0	0	0	0
Tryblionella_apiculata	0	0	0	3	0	0	0	0	0	0	0	0	0	0	0	0
Ulva_intestinalis	0	0	0	0	3	0	0	19	0	3	0	0	0	0	0	0
Ulva_pertusa	0	0	0	0	0	0	0	0	0	0	0	0	27	0	0	0
Ulva_prolifera	0	3	0	0	0	0	0	0	0	0	0	0	9	0	10	0
Ulva_sp.	178	408	21	7	206	75	21	407	39	31	68	38	981	57	2176	166
Ulvales-relatives_XX_sp.	0	0	0	0	0	0	0	4	0	4	3	0	0	0	0	0
Ulvophyceae_XXX_sp.	0	0	0	3	0	7	0	8	0	0	0	0	0	0	0	0
Undatella_sp.	0	0	0	0	0	5	0	0	3	0	0	0	0	0	0	0
Urgorri_complanatus	0	4	0	25	0	0	0	0	0	0	10	14	0	0	733	35
Vampyrellida_sp.	0	0	0	0	0	27	32	216	0	0	0	0	0	0	0	15
Vampyrellida_XX_sp.	18	5	0	0	14	31	0	7	5	17	9	0	34	0	54	19
Ventricleftida_XX_sp.	0	0	0	60	40	12	11	17	9	3	8	5	0	0	10	50
Ventrifissuridae_X_sp.	13	22	30	72	417	40	19	8	55	13	39	26	38	11	148	104
Vischeria_helvetica	0	0	0	3	0	0	0	0	0	0	0	0	0	0	0	0
Warnowia_sp.	293	312	0	6929	111	1666	572	821	580	293	787	395	35	430	117	716
Wittrockiella_paradoxa	0	0	0	3	0	0	0	0	0	0	0	0	0	0	0	0
Woloszynskia_halophila	28	10	0	31	54	6	32	21	25	0	3	0	33	53	28	10
Woloszynskia_sp.	25	16	0	733	9	74	11	4	4	48	41	13	0	215	227	61
Zonaria_diesingiana	44	9	0	12	6	178	0	33	11	0	33	0	40	17	291	0
Zooxanthella_nutricula	0	0	0	0	0	0	0	0	0	0	0	0	0	0	25	0
